# Supplementary material for: Does replication groups scoring reduce false positive rate in SNP interaction discovery?
Source: BMC Genomics. 2010 Jan 22;11:58. doi: 10.1186/1471-2164-11-58 (PMC2823693; doi:10.1186/1471-2164-11-58)
Supplement: Additional file 1 — Performance graphs for all data sets. Graphs presenting the dependency of false positive counts given the number of selected best candidate interactions for all 12 simulated and 5 GEO data sets. [file 1471-2164-11-58-S1.ZIP]

Archive with 75 entries (67 files):
- hfcc/
- hfcc/hfcc.pyc
- hfcc/hfcc5
- hfcc/README.txt
- hfcc/hfcc.py
- intgain_install/
- intgain_install/setup.py
- intgain_install/spammodule.c
- pckd/
- pckd/README.txt
- pngres/
- pngres/fpgraph_model2AN_int.png
- pngres/fpgraph_gse7226-gpl2004_2000at.tab_int.png
- pngres/fpgraph_model2mN_hfcc.png
- pngres/fpgraph_gse8054a.tab_hfcc.png
- pngres/fpgraph_gse8055a.tab_hfcc.png
- pngres/fpgraph_model1pN_int.png
- pngres/fpgraph_model1hN_int.png
- pngres/fpgraph_model2AN_hfcc.png
- pngres/fpgraph_model2gN_int.png
- pngres/fpgraph_gse6754_status_500ex_2000at.tab_int.png
- pngres/fpgraph_gse8055a.tab_int.png
- pngres/fpgraph_model1hN_hfcc.png
- pngres/fpgraph_gse7226-gpl2005_2000at.tab_int.png
- pngres/fpgraph_model2hN_int.png
- pngres/fpgraph_model1AN_int.png
- pngres/fpgraph_model1AN_hfcc.png
- pngres/fpgraph_gse7226-gpl2004_2000at.tab_hfcc.png
- pngres/fpgraph_model1pN_hfcc.png
- pngres/fpgraph_model1WN_hfcc.png
- pngres/fpgraph_gse6754_status_500ex_2000at.tab_hfcc.png
- pngres/fpgraph_model2pN_hfcc.png
- pngres/fpgraph_gse8054a.tab_int.png
- pngres/fpgraph_gse7226-gpl2005_2000at.tab_hfcc.png
- pngres/fpgraph_model2WN_hfcc.png
- pngres/fpgraph_model1gN_hfcc.png
- pngres/fpgraph_model1WN_int.png
- pngres/fpgraph_model1mN_int.png
- pngres/fpgraph_model2hN_hfcc.png
- pngres/fpgraph_model1gN_int.png
- pngres/fpgraph_model1mN_hfcc.png
- pngres/fpgraph_model2gN_hfcc.png
- pngres/fpgraph_model2mN_int.png
- pngres/fpgraph_model2pN_int.png
- pngres/fpgraph_model2WN_int.png
- res/
- res/interaction gain.png
- res/AUCfull.txt
- res/HFCC.png
- res/analyse.cd.py
- snpgen/
- snpgen/snpgen.pyc
- snpgen/snpgen.py
- splittingvswhole/
- splittingvswhole/snpdata/
- splittingvswhole/snpdata/gse8055a.tab
- splittingvswhole/snpdata/gse8054a.tab
- splittingvswhole/snpdata/gse7226-gpl2004_2000at.tab
- splittingvswhole/snpdata/gse7226-gpl2005_2000at.tab
- splittingvswhole/snpdata/gse6754_status_500ex_2000at.tab
- RUN.py
- results.html
- README.txt
- mOrngInteract.pyc
- mOrngInteract.py
- mOrngData.pyc
- mOrngData.py
- mMisc.pyc
- mMisc.py
- mGraph.pyc
- mGraph.py
- links.htm
- joinpdf.sh
- index.html
- archive.sh
