# Supplementary material for: Does replication groups scoring reduce false positive rate in SNP interaction discovery?
Source: BMC Genomics. 2010 Jan 22;11:58. doi: 10.1186/1471-2164-11-58 (PMC2823693; doi:10.1186/1471-2164-11-58)
Supplement: Additional file 1 — Performance graphs for all data sets. Graphs presenting the dependency of false positive counts given the number of selected best candidate interactions for all 12 simulated and 5 GEO data sets. [file 1471-2164-11-58-S1.ZIP › hfcc/hfcc.py]

"""
Module for running HFCC. To run it, your system must support exectution 
of hfcc compiled binary (works on Ubuntu 8.04 x86).
"""
import os
import sys
sys.path.append("..")
import mMisc as m
import mOrngData
import orange
import shutil
import numpy

from mMisc import linPosUpper

pj = os.path.join

def mydir():
    if __name__ == '__main__':
        filename = sys.argv[0]
    else:
        filename = __file__
    return os.path.abspath(os.path.dirname(filename))

executable = os.path.join(mydir(), "hfcc5")

def createOutputStructure():
    """
    The path to the output directory is also specified in the parameter
    file (Row #17), and this directory must contain the following
    subdirectories:
     /FiltroError/
     /FiltroOK/
     /Resultados/
     /ResultadosIntermedios/
     /ResultadosIntermediosFiltro/
     /ResultadosHohOtt/

    Returns output directory.
    """
    dirname = m.tempDir("_hfccout")
    subdirs = [ "FiltroError", "FiltroOK", "Resultados", "ResultadosIntermedios",
        "ResultadosIntermediosFiltro", "ResultadosHohOtt" ]

    for sd in subdirs:
        os.mkdir(os.path.join(dirname, sd))

    return dirname
 
def createInputs(ld, casecv, controlcv):
    """
    Transforms inputs and saves it into inputsdir.
    """
    dirname = m.tempDir("_hfccin")

    largestf = 0
    largestc = 0

    def toFiles(casename, controlname, data):

        fcontrol = open(pj(dirname, controlname), 'wt')
        fcase = open(pj(dirname, casename), 'wt')

        cases = filter(lambda x: x[-1] == casecv, data)
        controls = filter(lambda x: x[-1] == controlcv, data)

        def hfccline(values, allvals):
            """
            0 = missing, 1 = aa (AA), 2 = aA, 3 = AA (aa) (original)

            FOR NOW:
            at this stage the only important limit is 0 = missing
            others are assigned at random
            """
            map = {}
            map["?"] = "0"

            ind = 1
            for val in allvals:
                if val not in map:
                    map[val] = str(ind)
                    ind += 1
            """
            map["AA"] = "1"
            map["Aa"] = "2"
            map["aa"] = "3"
            """

            return "".join([map[a] for a in values])

        def attrvals(examples, aind):
            return [ ex[aind].value for ex in examples ]

        for aind in range(len(data.domain.attributes)):
            dcases = attrvals(cases, aind)
            dcontrols = attrvals(controls, aind)
            allvals = sorted(set(dcases+dcontrols))
            allvals = set(dcases+dcontrols)
            fcase.write(hfccline(dcases, allvals) + "\n")
            fcontrol.write(hfccline(dcontrols, allvals) + "\n")

        fcontrol.close()
        fcase.close()

        return len(cases), len(controls)

    for i,data in enumerate(ld):
        casesize, controlsize = toFiles("F%d.txt" % (i+1), "C%d.txt" % (i+1), data) #F - case, C - control
        largestf = max(largestf, casesize)
        largestc = max(largestc, controlsize)
  
    return dirname, largestf, largestc


def createSettingsFile(path, inputpath, outputpath, ngroups, nsnps, largestf, largestc, nullcellcorrection=0.33, chisqcutoff=6.65):

    largestcf = 0

    sf = open(pj(path, 'DatosEntrada.txt'), 'wt')
    sf.write("""%d			#1 Number of SNPs in input datafiles
1			#2 Model Complexity (0=single-locus; 1=two-locus; ...; 4=five-locus)
0			#3 Search Type (0=Exhaustive; 1=Simultaneous; 2=Conditional)
0			#4 No use
0			#5 Test (0=single-cell; 3=Hoh&Ott; 4=255-models)
%d			#6 Number of replication groups
%d			#7 Maximum sample size in F groups
%d			#8 Maximum sample size in C groups
%d			#9 Maximum sample size in CF groups (for noise filter)
%f			#10 Null cell correction
%f			#11 Chi-square cut-off
1			#12 Intermediate results (0=Off; 1=On)
0			#13 Noise filter (0=Off; 1=On)
1			#14 Number of job processes (for cluster)
0			#15 HFCC Type (0=HFCC; 1=Conditional; 2=Direction filter)
%s
%s
2			#18 Conditional single-locus chi-square cut-off
0			#19 No use
255			#20 Number of models for the 255-model test
/xxx/
""" % (nsnps, ngroups, largestf, largestc, largestcf, nullcellcorrection, chisqcutoff, inputpath+'/', outputpath+'/'))
    sf.close()

def resultsToIm(filename, size, numpyout=False):
    """
    If numpyout is True, return upper triangle of the matrix
    in numpy form
    """

    if not numpyout:
        dm = orange.SymMatrix(size)
    else:
        dm = numpy.zeros(size*(size-1)/2, dtype=numpy.float32)

    f = open(filename, 'rt')
    i = 0

    for line in f:

        line = line.strip()
        #print line

        if i < 2:
            i += 1
            continue

        tabs = line.split(' ')
        a,b = tabs[0].split('_')
        a,b = int(a)-1, int(b)-1
        chisq = float(tabs[-1])

        if not numpyout:
            dm[a,b] = max(dm[a,b], chisq)
        else:
            pos = linPosUpper(a, b, size)
            dm[pos] = max(dm[pos], chisq)

    return dm

def printinter(a):
    for b in a:
        print " ".join([ "%7.3f" % f for f in b ])

def compute(data, numpyout=False):
    """
    On input  we have list of data sets.
    """

    if len(data.domain.classVar.values) > 2:
        tooManyClassValues()

    #no difference by our type of analysis
    casecv = data.domain.classVar.values[0]
    controlcv = data.domain.classVar.values[1]

    try:
        ld = [data]

        outputpath = createOutputStructure()
        inputpath, largestf, largestc = createInputs(ld, casecv, controlcv)
        createSettingsFile(inputpath, inputpath, outputpath, len(ld), len(ld[0].domain.attributes), largestf, largestc)

        p = os.popen('sh -c "cd %s; %s"' % (inputpath, executable))
        output = p.read()

        imres = pj(outputpath,"ResultadosIntermedios",'ResIntermedios_1.txt')
        
        dm = resultsToIm(imres, len(ld[0].domain.attributes), numpyout=numpyout)

        #print "PATHS", inputpath, outputpath
        return dm

    except Exception, e:
        raise e
    finally:
        shutil.rmtree(outputpath)
        shutil.rmtree(inputpath)

    return None

if __name__ == "__main__":

    sys.path.append('../snpgen/'); import snpgen
    import random

    sys.path.append('..'); from t3 import hfcc, inter

    models = [ "snpgen.model1", "snpgen.model2", "snpgen.model3", "snpgen.model4", "snpgen.model5", "snpgen.model6"]


    rand = random.Random(0)

    for modeln in models[:1]:

        print modeln
        model = eval(modeln)

        noise = ["genotyping", "missing", "phenocopies", "heterogenity"]
        noise = []

        for i in range(1):
            data,real,count = snpgen.genData(10, model, 100, 100, rand=rand, noise=noise)

            print "DATA CREATED"

            # mOrngData.separatedataset(data, 1)
            print "HFCC"
            printinter(compute(data))
            print "INTER"
            printinter(inter(data))
