# Supplementary material for: Does replication groups scoring reduce false positive rate in SNP interaction discovery?
Source: BMC Genomics. 2010 Jan 22;11:58. doi: 10.1186/1471-2164-11-58 (PMC2823693; doi:10.1186/1471-2164-11-58)
Supplement: Additional file 1 — Performance graphs for all data sets. Graphs presenting the dependency of false positive counts given the number of selected best candidate interactions for all 12 simulated and 5 GEO data sets. [file 1471-2164-11-58-S1.ZIP › intgain_install/setup.py]

from distutils.core import setup, Extension

module1 = Extension('spam',
                    sources = ['spammodule.c'])

setup (name = 'Spam',
       version = '1.0',
       description = 'This is a demo package',
       ext_modules = [module1])
