# Supplementary material for: Does replication groups scoring reduce false positive rate in SNP interaction discovery?
Source: BMC Genomics. 2010 Jan 22;11:58. doi: 10.1186/1471-2164-11-58 (PMC2823693; doi:10.1186/1471-2164-11-58)
Supplement: Additional file 1 — Performance graphs for all data sets. Graphs presenting the dependency of false positive counts given the number of selected best candidate interactions for all 12 simulated and 5 GEO data sets. [file 1471-2164-11-58-S1.ZIP › intgain_install/spammodule.c]

#include <Python.h>
#include <math.h>

float calculateResInf(int *cl, int *comb, int diffVals, int diffClass, int ex) {
	float sum = 0.0;
	int j;
	int i;
	float prob;
	float isum;
	float num;
	int n1;
	//calculation
	for (i = 0; i < diffVals; i++) {
		if (comb[i] > 0) {
			prob = ((float)comb[i])/ex;

			isum = 0.0;
			for (j = 0; j < diffClass; j++) {
				n1 = cl[diffVals*j + i];
				if (n1 > 0) {
					num = ((float)n1)/comb[i];
					isum += num*log(num)/log(2.0);
				}
			}
			sum += isum*prob;
		}
	}
	return sum;
}
	

static PyObject *
resInf(PyObject *self, PyObject *args)
{
    PyObject *atr;
    PyObject *cls;

    int diffVals = -1;
    int diffClass = -1;

    int dima = -1;
    int dimc = -1;

    if (PyArg_ParseTuple(args, "OOii", &atr, &cls, &diffVals, &diffClass)) {
        dima = PyList_Size(atr);
	dimc = PyList_Size(cls);
    }

    int i = 0;

    int* cl = (int*)malloc(sizeof(int)*(diffVals*diffClass));
    int* comb = (int*)malloc(sizeof(int)*(diffVals));

    for (i = 0; i < diffVals*diffClass; i++)
	cl[i] = 0;

    for (i = 0; i < diffVals; i++)
        comb[i] = 0;

    for (i = 0; i < dima; i++) {
	int c = PyInt_AsLong(PyList_GetItem(cls, i));
	int a = PyInt_AsLong(PyList_GetItem(atr, i));
	cl[diffVals*c + a] += 1;
	comb[a] += 1;
    }

    float sum = calculateResInf(cl, comb, diffVals, diffClass, dima);

    free(cl);
    free(comb);

    return Py_BuildValue("f", sum);

}

static PyObject *
resInf2(PyObject *self, PyObject *args)
{
    
    PyObject *atr1;
    PyObject *atr2;
    PyObject *cls;
  
    int diffValsL = -1;
    int diffVals = -1;
    int diffClass = -1;

    int dima = -1;

    if (PyArg_ParseTuple(args, "OOOii", &atr1, &atr2, &cls, &diffValsL, &diffClass)) {
        dima = PyList_Size(atr1);
    }

    int i = 0;

    diffVals = diffValsL*diffValsL;

    int clsize = diffVals*diffClass;

    int* cl = (int*)malloc(sizeof(int)*(clsize));
    int* comb = (int*)malloc(sizeof(int)*(diffVals));

    for (i = 0; i < clsize; i++)
	cl[i] = 0;

    for (i = 0; i < diffVals; i++)
        comb[i] = 0;

    for (i = 0; i < dima; i++) {
	
	int c = PyInt_AsLong(PyList_GetItem(cls, i));
	int a1 = PyInt_AsLong(PyList_GetItem(atr1, i));
	int a2 = PyInt_AsLong(PyList_GetItem(atr2, i));
	int a = a1*diffValsL + a2;
	cl[diffVals*c + a] += 1;
	comb[a] += 1;
    }

    float sum = calculateResInf(cl, comb, diffVals, diffClass, dima);

    free(cl);
    free(comb);

    return Py_BuildValue("f", sum);

}

void printlist(int a[], int len) {
	int i = 0;
	for (i = 0; i < len; i++) {
		printf("%d ", a[i]);
	}
	printf("\n");
}

static PyObject *
int_gain_im(PyObject *self, PyObject *args)
{
    
    PyObject *atr1;
    PyObject *atr2;
    PyObject *cls;
  
    int diffValsL = -1;
    int diffVals = -1;
    int diffClass = -1;

    int dima = -1;

    if (PyArg_ParseTuple(args, "OOOii", &atr1, &atr2, &cls, &diffValsL, &diffClass)) {
        dima = PyList_Size(atr1);
    }

    int i = 0;

    diffVals = diffValsL*diffValsL;

    int clsize = diffVals*diffClass;
    int clsizeL = diffValsL*diffClass;

    int* cl = (int*)malloc(sizeof(int)*(clsize));
    int* comb = (int*)malloc(sizeof(int)*(diffVals));

    int* cla1 = (int*)malloc(sizeof(int)*(clsizeL));
    int* comba1 = (int*)malloc(sizeof(int)*(diffValsL));

    int* cla2 = (int*)malloc(sizeof(int)*(clsizeL));
    int* comba2 = (int*)malloc(sizeof(int)*(diffValsL));

    int* clc = (int*)malloc(sizeof(int)*diffClass);

    for (i = 0; i < diffClass; i++)
	clc[i] = 0;

    for (i = 0; i < clsize; i++)
	cl[i] = 0;

    for (i = 0; i < clsizeL; i++) {
	cla1[i] = 0;
	cla2[i] = 0;
    }

    for (i = 0; i < diffValsL; i++) {
        comba1[i] = 0;
        comba2[i] = 0;
    }

    for (i = 0; i < diffVals; i++)
        comb[i] = 0;

    int okex = dima;

    for (i = 0; i < dima; i++) {

	int c = PyInt_AsLong(PyList_GetItem(cls, i));
	int a1 = PyInt_AsLong(PyList_GetItem(atr1, i));
	int a2 = PyInt_AsLong(PyList_GetItem(atr2, i));
	int a = a1*diffValsL + a2;

	if (c == -1 || a1 == -1 || a2 == -1) {
		okex -= 1;
		continue;
	}

	cl[diffVals*c + a] += 1;
	comb[a] += 1;

	cla1[diffValsL*c + a1] += 1;
	cla2[diffValsL*c + a2] += 1;
	comba1[a1] += 1;
	comba2[a2] += 1;

	clc[c] += 1;


    }

    //entropy computation
    float num;
    float sum = 0.0;
    for (i = 0; i < diffClass; i++) {
        if (clc[i] > 0) {
            num = ((float)clc[i])/okex;
            sum += num*log(num)/log(2.0);
        }
    }

    if (sum < 0)
        sum = -sum;
    else
        sum = 0.0;


    float sum1 = calculateResInf(cl, comb, diffVals, diffClass, okex);
    float sum2 = calculateResInf(cla1, comba1, diffValsL, diffClass, okex);
    float sum3 = calculateResInf(cla2, comba2, diffValsL, diffClass, okex);

    //printf("%f %f %f\n", sum1, sum2, sum3);
 
    free(clc);

    free(cla1);
    free(cla2);
    free(comba1);
    free(comba2);

    free(cl);
    free(comb);

    return Py_BuildValue("f", sum1-sum2-sum3-sum);

}


static PyMethodDef SpamMethods[] = {
    {"resInf",  resInf, METH_VARARGS, "Information gain."},
    {"resInf2",  resInf2, METH_VARARGS, "Information gain."},
    {"int_gain_im",  int_gain_im, METH_VARARGS, "interaction gain. ignore missing values in a given pair."},
    {NULL, NULL, 0, NULL}        /* Sentinel */
};


PyMODINIT_FUNC
initspam(void)
{
    (void) Py_InitModule("spam", SpamMethods);
}
