# Supplementary material for: Does replication groups scoring reduce false positive rate in SNP interaction discovery?
Source: BMC Genomics. 2010 Jan 22;11:58. doi: 10.1186/1471-2164-11-58 (PMC2823693; doi:10.1186/1471-2164-11-58)
Supplement: Additional file 1 — Performance graphs for all data sets. Graphs presenting the dependency of false positive counts given the number of selected best candidate interactions for all 12 simulated and 5 GEO data sets. [file 1471-2164-11-58-S1.ZIP › res/AUCfull.txt]

AUCSOUT model1AN	interaction gain 0.690 0.618 0.585
AUCSOUT model1AN	HFCC 0.661 0.611 0.581
AUCSOUT model1WN	interaction gain 1.000 0.993 0.968
AUCSOUT model1WN	HFCC 0.998 0.990 0.973
AUCSOUT model1gN	interaction gain 0.998 0.980 0.941
AUCSOUT model1gN	HFCC 0.993 0.972 0.942
AUCSOUT model1mN	interaction gain 1.000 0.990 0.955
AUCSOUT model1mN	HFCC 0.996 0.985 0.964
AUCSOUT model1pN	interaction gain 0.934 0.820 0.726
AUCSOUT model1pN	HFCC 0.904 0.812 0.749
AUCSOUT model1hN	interaction gain 0.938 0.845 0.776
AUCSOUT model1hN	HFCC 0.911 0.827 0.773
AUCSOUT model2AN	interaction gain 0.673 0.562 0.506
AUCSOUT model2AN	HFCC 0.637 0.571 0.538
AUCSOUT model2WN	interaction gain 1.000 0.993 0.965
AUCSOUT model2WN	HFCC 0.997 0.989 0.971
AUCSOUT model2gN	interaction gain 0.998 0.978 0.929
AUCSOUT model2gN	HFCC 0.992 0.970 0.935
AUCSOUT model2mN	interaction gain 0.999 0.988 0.951
AUCSOUT model2mN	HFCC 0.995 0.984 0.959
AUCSOUT model2pN	interaction gain 0.932 0.804 0.702
AUCSOUT model2pN	HFCC 0.899 0.801 0.735
AUCSOUT model2hN	interaction gain 0.933 0.818 0.725
AUCSOUT model2hN	HFCC 0.902 0.812 0.745
AUCSOUT gse7226-gpl2004	interaction gain 0.558 0.517 0.502
AUCSOUT gse7226-gpl2004	HFCC 0.619 0.571 0.547
AUCSOUT gse7226-gpl2005	interaction gain 0.587 0.530 0.509
AUCSOUT gse7226-gpl2005	HFCC 0.637 0.584 0.556
AUCSOUT gse8054a	interaction gain 0.495 0.493 0.493
AUCSOUT gse8054a	HFCC 0.604 0.571 0.551
AUCSOUT gse8055a	interaction gain 0.493 0.497 0.497
AUCSOUT gse8055a	HFCC 0.584 0.557 0.541
AUCSOUT gse6754	interaction gain 0.679 0.593 0.553
AUCSOUT gse6754	HFCC 0.702 0.642 0.606
