# Supplementary material for: Does replication groups scoring reduce false positive rate in SNP interaction discovery?
Source: BMC Genomics. 2010 Jan 22;11:58. doi: 10.1186/1471-2164-11-58 (PMC2823693; doi:10.1186/1471-2164-11-58)
Supplement: Additional file 1 — Performance graphs for all data sets. Graphs presenting the dependency of false positive counts given the number of selected best candidate interactions for all 12 simulated and 5 GEO data sets. [file 1471-2164-11-58-S1.ZIP › res/analyse.cd.py]

import orngStat
import mMisc as m
import statc

lines = open("AUCfull.txt","rt").read().split('\n')
print lines

res = []

for l in lines:
    if len(l) != 0:
        tabs = l.split(" ")
        scores = tabs[-3:]
        dataset = tabs[1][:-1]
        method = " ".join(tabs[2:-3])
        
        res.append((method, dataset, scores))

print res

allmethods = set(m.nth(res, 0))


def ranks(l1, smallerBetter=False):

    l = [a for a in l1] 

    crank = 1
    lo = [0]*len(l)

    while crank <= len(l):

        if smallerBetter:
            m = min(l)
        else:
            m = max(l)

        count = 0

        #print l, crank, m

        for a in range(len(l)):
            if m == l[a]:
                l[a] = max(l)+1 if smallerBetter else min(l)-1
                count += 1
                lo[a] = -1

        rank = float(sum([crank + i for i in range(count)]))/count

        for a in range(len(lo)):
            if lo[a] == -1:
                lo[a] = rank
        crank = crank + count
    
    #print "RESULTING"

    return lo
        


for met in allmethods:
    resi = [ resd for resd in res if resd[0] == met ]
    print met, resi

    names = [1,2,3]

    avrg = []

    rankedr = []
    for r in resi:
        meash = r[2]
        rankedr.append(ranks(map(float,meash)))
    
    for repl in names:
        meas = m.nth(rankedr, repl-1)
        print repl, meas
        avr = statc.mean(meas)
        avrg.append(avr)
  
    print "average ranks", met, avrg


    cd = orngStat.compute_CD(avrg, len(resi), p="0.05", type="nemenyi")

    print "Nemenyi 0.05 CD", cd, len(resi)
    
    orngStat.graph_ranks(met + ".png", avrg, map(str, names), cd=cd, cdmethod=None)

        
        #avr = statc.mean(resi[2][repl-1])
        #print avr
