# Supplementary material for: Does replication groups scoring reduce false positive rate in SNP interaction discovery?
Source: BMC Genomics. 2010 Jan 22;11:58. doi: 10.1186/1471-2164-11-58 (PMC2823693; doi:10.1186/1471-2164-11-58)
Supplement: Additional file 1 — Performance graphs for all data sets. Graphs presenting the dependency of false positive counts given the number of selected best candidate interactions for all 12 simulated and 5 GEO data sets. [file 1471-2164-11-58-S1.ZIP › snpgen/snpgen.py]

import orange
import random
import sys
sys.path.append("..")
import mMisc as m

"""
Definition of models from Ritchie et all, 2003
Each model is defined in terms of its major allel frequency p and
its "prevalence matrix"
"""
model1 = (0.5, ( (0, 0.1, 0), (0.1, 0, 0.1), (0, 0.1, 0)))
model2 = (0.5, ( (0, 0, 0.1), (0, 0.05, 0), (0.1, 0, 0)))
model3 = (0.25, ( (0.08, 0.07, 0.05), (0.1, 0.0, 0.1), (0.03, 0.1, 0.04)))
model4 = (0.25, ( (0, 0.01, 0.09), (0.04, 0.01, 0.08), (0.07, 0.09, 0.03)))
model5 = (0.1, ( (0.07, 0.05, 0.02), (0.05, 0.09, 0.01), (0.02, 0.01, 0.03)))
model6 = (0.1, ( (0.09, 0.001, 0.02), (0.08, 0.07, 0.005), (0.003, 0.007, 0.02))) 

models = [model1, model2, model3, model4, model5, model6]

def choose(cands, probs, rand):
    """
    Choose a candidate with regards to probabilities.
    """
    return chooseD(cands, probs, random.random())

def chooseD(cands, probs, rc):
    """
    Choose a candidate with regards to probabilities. Rc is 
    previously generated random number between 0 and 1.

    >>> chooseD(['A', 'B', 'C'], [0.33, 0.33], 0)
    'A'

    >>> chooseD(['A', 'B', 'C'], [0.33, 0.33], 0.33)
    'B'

    >>> chooseD(['A', 'B', 'C'], [0.33, 0.33], 0.7)
    'C'
    """
    psums = [ sum(probs[:i]) for i in range(1, len(cands)) ]

    for s, choice in zip(psums, cands):
        if rc < s:
            return choice
    
    return cands[-1]

def generateCaseD(p, mat, r1, r2, r3):
    """
    p = probability of first, q is computed with 1 - p
        probability of AA = p*p, Aa = 2*p*q, aa = q*q

    mat = prevalence matrix

    r1 = random number for choosing row
    r2 = random number for choosing column
    r3 = random number for class choice

    >>> generateCaseD(model1[0], model1[1], 0.5, 0.5, 0.0 )
    ('Aa', 'Aa', '0')

    >>> generateCaseD(model1[0], model1[1], 0.0, 0.5, 0.0 )
    ('AA', 'Aa', '1')

    """
    q = 1 - p
    candidates = [ "AA", "Aa", "aa" ]
    probabilities = [ p*p, 2*p*q, q*q ]

    row = chooseD(range(3), probabilities, r1)
    col = chooseD(range(3), probabilities, r2)

    cl = chooseD(["1", "0"], [ mat[row][col] ], r3)

    return candidates[row], candidates[col], cl

def generateCase(p, mat, rand):
    return generateCaseD(p, mat, rand.random(), rand.random(), rand.random())

def generateRandomD(p, r1, rc, probc):
    """
    p = probability of major allele

    >>> generateRandomD(0.5, 0.24, 0.3, 0.5)
    ('AA', '1')

    >>> generateRandomD(0.5, 0.66, 0.6, 0.5)
    ('Aa', '0')
    """
    q = 1 - p
    candidates = [ "AA", "Aa", "aa" ]
    probabilities = [ p*p, 2*p*q, q*q ]
    row = chooseD(range(3), probabilities, r1)
    cl = chooseD(['1','0'], [probc], rc)

    return candidates[row], cl


def generateRandomM(p, probc, rand):
    return generateRandomD(p, rand.random(), rand.random(), probc)

def generateRandom(probc, rand):
    """
    Randomly choose major allele frequency also.
    """
    p = chooseD([0.1, 0.25, 0.5], [1./3, 1./3, 1./3], rand.random())
    return generateRandomM(p, probc, rand)

def generateMulti(N0, N1, genf, *args):
    c0s = []
    c1s = []
    while True:

        if len(c0s) == N0 and len(c1s) == N1:
            break

        case = genf(*args)
        #print case, len(c0s), len(c1s)
        if case[-1] == "0" and len(c0s) < N0:
            c0s.append(case[:-1])
        elif case[-1] == "1" and len(c1s) < N1:
            c1s.append(case[:-1])
    
    return c0s, c1s


def joinMultiple(s):
    """
    input is a list of elements (list of 0, list of 1) obtained in generateMulti
    format.
    
    >>> joinMultiple([([('a1', 'b1'), ('a2', 'b2')], [('w1', 'y1'), ('w2', 'b2')]), ([('c1',), ('c2',)], [('z1',), ('z2',)])])
    ([['a1', 'b1', 'c1'], ['a2', 'b2', 'c2']], [['w1', 'y1', 'z1'], ['w2', 'b2', 'z2']])
    """
    l = []
    for cl in range(len(s[0])):
        cur = 0
        exs = []
        b = m.nth(s, cl)
        for i in range(len(b[0])): 
            ex = m.flatten(m.nth(b, i))
            exs.append(ex)
        l.append(exs)
    return tuple(l)

def toOrange(table, classDesig=['0', '1']):
    """
    Convert joinde multiple tables to orange data.
    """
    examples = []
    for exs,cd in zip(table, classDesig):
        for ex in exs:
            examples.append(ex + [cd])

    #discarded because it sometimes doesn't include all values
    #values = [ m.unique(m.nth(examples, i)) for i in range(len(examples[0])) ]
    values = [[ "AA", "Aa", "aa" ]] * (len(examples[0])-1) + [ classDesig ]

    #print values
    domain = orange.Domain([orange.EnumVariable(name="a"+str(i), values=vals) for i,vals in enumerate(values)])
    domain.classVar.name = "class"
    data = orange.ExampleTable(domain, examples)
    return data

def addGenotypingError(data, rand, level=0.05):
    """
    For each attribute first choose direction of error
    and then transform 0.05 of elements into that 
    direction.
    """

    convert = {}
    convert['A'] = { 'AA':'AA', 'Aa':'AA', 'aa': 'Aa' }
    convert['a'] = { 'AA':'Aa', 'Aa':'aa', 'aa': 'aa' }

    for at in data.domain.attributes:
        direction = chooseD(['A','a'], [0.5], rand.random())
        choosen = rand.sample(xrange(len(data)), int(len(data)*level))

        for i in choosen:
            data[i][at] = convert[direction][data[i][at].value]
        
    return data

def genData(all, model, ex0, ex1, rand=None, noise=[]):
    return genDataL(all, [ model ], ex0, ex1, rand, noise)

def genDataL(all, models, ex0, ex1, rand=None, noise=[]):
    """
    Generates data with one real pair and other random attributes (according
    to major allel frequency 0.5

    Phenocopies: 50% of affected individuals have genotype combinations
    consistent with low risk according to epistasis model. - take some
    unaffected individuals to all.
    """

    if len([ a for a in noise if a not in [ 'genotyping', 'missing', 'phenocopies', 'heterogenity' ]]):
        notRightNoiseType()

    if not rand:
        rand = random.Random(0)

    phenocopies = "phenocopies" in noise
    heterogenity = "heterogenity" in noise

    if "phenocopies" in noise:
        #create more examples of type 0 and less of type 1
        half = int(ex1*0.5)
        ex0p = ex0 + half
        ex1p = ex1 - half
    else:
        ex0p = ex0
        ex1p = ex1
        
    def toCorrectCounts(a, ex0=ex0):
        if len(a[0]) != ex0:
            all = a[0] + a[1]
            return all[:ex0], all[ex0:]
        return a

    count = len(models)
    if 'heterogenity' in noise:
        count = count * 2

    rest = all - count*2

    if rest < 0:
        tooManyInteractions()

    def generateOkPair(ex0, ex1, model, phenocopies=False, heterogenity=False):

        if phenocopies:
            #create more examples of type 0 and less of type 1
            half = int(ex1*0.5)
            ex0p = ex0 + half
            ex1p = ex1 - half
        else:
            ex0p = ex0
            ex1p = ex1

        if heterogenity:
            # take generate only half of 1 cases for each one
            halfh = int(ex1p*0.5)
            ex0h1 = ex0p + halfh
            ex1h1 = ex0 + ex1 - ex0h1
            ex0h2 = ex0 + ex1 - halfh
            ex1h2 = ex0 + ex1 - ex0h2

            firstp = generateMulti(ex0h1, ex1h1, generateCase, model[0], model[1], rand)
            secondp = generateMulti(ex0h2, ex1h2, generateCase, model[0], model[1], rand)

            firstpc = toCorrectCounts(firstp) #first is finished
            secondpc = toCorrectCounts(secondp)
            #real 1's from the second pair have to be moved not to instersect with those from
            #the first pair
            secondpc = secondpc[0], secondpc[1][-ex1h2:] + secondpc[1][:(ex1-ex1h2)]
            #if there were phenocopies, they are "in between" real samples
        
            return joinMultiple([firstpc, secondpc])
        else:
            return toCorrectCounts(generateMulti(ex0p, ex1p, generateCase, model[0], model[1], rand))

    def generateOkPairs():
        #return [ toCorrectCounts(generateMulti(ex0p, ex1p, generateCase, model[0], model[1], rand)) for model in models ] 
        return [ generateOkPair(ex0, ex1, model, phenocopies=phenocopies, heterogenity=heterogenity) for model in models ]

    okpair = generateOkPairs()
    #if 'heterogenity' in noise:
    #    okpair += generateOkPairs()

    pairs = okpair + \
        [ generateMulti(ex0, ex1, generateRandom, 0.5, rand) for a in range(1) for i in range(rest) ]
    data = toOrange(joinMultiple(pairs))

    if "genotyping" in noise:
        data = addGenotypingError(data, rand, level=0.05)

    if "missing" in noise:
        pp = orange.Preprocessor_addMissing() 
        pp.defaultProportion = 0.05
        data = pp(data)

    real = orange.SymMatrix(all)

    for i in range(count):
        real[2*i, 2*i+1] = 1

    return data, real, count

def a():
    rand = random.Random(0)
    noise = []
    noise = ["phenocopies", "heterogenity"]
    data, real, count = genData(4, model1, 10, 10, rand=rand, noise=noise)
    print count
    for ex in data:
        print ex


def demo():
    rand = random.Random(0)
    #use all types of noise
    noise = [ 'genotyping', 'missing', 'phenocopies', 'heterogenity' ]
    numberofsnps = 10
    models = [ model1, model2 ] #this module defines models 1-6
    examples_0 = examples_1 = 20 #number of examples for respectiove classes
    data, real, count = genDataL(numberofsnps, models, examples_0, examples_1, rand=rand, noise=noise)
    print "snps in interactions", real
    print "number of interactions", count
    print "all examples", len(data)

def _test():
    import doctest
    doctest.testmod()
 
if __name__ == "__main__":
    _test()
    demo()
