# Supplementary material for: Does replication groups scoring reduce false positive rate in SNP interaction discovery?
Source: BMC Genomics. 2010 Jan 22;11:58. doi: 10.1186/1471-2164-11-58 (PMC2823693; doi:10.1186/1471-2164-11-58)
Supplement: Additional file 1 — Performance graphs for all data sets. Graphs presenting the dependency of false positive counts given the number of selected best candidate interactions for all 12 simulated and 5 GEO data sets. [file 1471-2164-11-58-S1.ZIP › mOrngInteract.py]

import orange, orngInteract, mOrngData, random, orngCI, math
import numpy

def createInteractionMatrixJ(d, *args, **kwargs):
    """
    Creates matrix of interactions between attributes.
    No prepocessing. Take care of missing values and discretization yourself.
    """
    debugout = 0
    if len(args) == 1:
        debugout = args[0]
    size = len(d.domain.attributes)
    dm = orange.SymMatrix(size)
    pm = orange.SymMatrix(size)
    im = orngInteract.InteractionMatrix(d, save_data=0, pvalues=1, iterative_scaling=0, prepare=0, **kwargs)
    entropy = im.entropy
    for ((val,(val2, attrIndex1, attrIndex2))) in im.list:
        gain1 = im.gains[attrIndex1] / entropy
        gain2 = im.gains[attrIndex2] / entropy
        total = (val/entropy) + gain1 + gain2
        dm[attrIndex1,attrIndex2] = (total - gain1 - gain2)*entropy
        #if debugout: print gain1, gain2, "T", total, "E", entropy
        #dm[attrIndex1,attrIndex2] = val + im.gains[attrIndex1] + im.gains[attrIndex2] 
    for pval,desc in im.plist:
        if len(desc) == 4:
            pm[desc[1],desc[2]] = pval
    return dm,pm

def createInteractionMatrix(d, *args, **kwargs):
    size = len(d.domain.attributes)
    dm = orange.SymMatrix(size)

    substract = kwargs.get("substract", True)

    #to save time, precalculate single gains
    single = [ informationGain1(d, a) for a in d.domain.attributes ]

    for i in range(1,size):
        for j in range(0,i):
            dm[i,j] = informationGain2(d, i, j) 
            if substract:
                dm[i,j] = dm[i,j] - single[i] - single[j]
    return dm


def interaction2(data, a1, a2, *args, **kwargs):
    """
    Return interaction strength between two attributes and
    a class.
    """
    #ndata = mOrngData.getAttributes(data, [a1, a2])
    #dm = createInteractionMatrix(ndata, *args, **kwargs)
    #return dm[0,1] 
    return interactionGain2(data, a1, a2)

def classEntropy(data):
    """
    Returns class entrophy of given data
    """
    disc = orange.Distribution(data.domain.classVar, data)
    disc = list(disc)
    nex = sum(disc)
    disc = [ a/nex for a in disc if a/nex > 0.0000000000000000000000000000000000001]

    def logsum(l):
        return -sum([a*math.log(a)/math.log(2) for a in l])

    ent = logsum(disc)
    return ent

def informationGain1(data, a1):
    """
    Return information gain of a single attribute.
    """
    meas = orange.MeasureAttribute_info()
    return meas(a1, data)

def informationGain2(data, a1, a2):
    """
    Return information gain of two attributes observed together.
    """
    meas = orange.MeasureAttribute_info()
    _,quality = orngCI.FeatureByCartesianProduct(data, [a1, a2], measure=meas)
    return quality

def interactionGain2(data, a1, a2):
    """
    Return interaction gain of a single attribute.
    """
    meas = orange.MeasureAttribute_info()

    ma1 = meas(a1, data)
    ma2 = meas(a2, data)
    quality = informationGain2(data, a1, a2)

    return quality - ma1 - ma2


def intHevM1(data, n, vfunc = None, rand = random.Random(0)):
    """
    Calculate interaction hevristic M1 with n random interactions.
    vfunc calculates value of an interaction.
    """

    if vfunc == None:
        vfunc = lambda x: x

    nattr = len(data.domain.attributes)
    counters = [0.0]*nattr

    for i in xrange(n):
        a1 = rand.randint(0, nattr-1)
        a2 = rand.randint(0, nattr-1)
        while a1 == a2:
            a2 = rand.randint(0, nattr-1)
        intv = interaction2(data, a1, a2)
        counters[a1] += vfunc(intv)
        counters[a2] += vfunc(intv)

    return counters


def intHevM2(data, n, vfunc = None, rand = random.Random(0)):
    """
    Calculate interaction hevristic M1 with n random interactions.
    vfunc calculates value of an interaction.
    Divide summed values by a number of taken attributes.
    """

    if vfunc == None:
        vfunc = lambda x: x

    nattr = len(data.domain.attributes)
    counters = [0.0]*nattr
    nused = [0]*nattr

    for i in xrange(n):
        a1 = rand.randint(0, nattr-1)
        a2 = rand.randint(0, nattr-1)
        while a1 == a2:
            a2 = rand.randint(0, nattr-1)
        intv = interaction2(data, a1, a2)
        counters[a1] += vfunc(intv)
        counters[a2] += vfunc(intv)
        nused[a1] += 1
        nused[a2] += 1

    for a in xrange(nattr):
        if nused[a] > 0:
            counters[a] = counters[a]/nused[a]

    return counters

def intHevM3(data, n, vfunc = None, rand = random.Random(0), fn=interaction2):
    """
    Calculate interaction hevristic M1 with n random interactions
    for each attribute.
    vfunc calculates value of an interaction.
    Divide summed values by a number of taken attributes.
    """

    if vfunc == None:
        vfunc = lambda x: x

    nattr = len(data.domain.attributes)
    counters = [0.0]*nattr
    nused = [0]*nattr

    for a1 in xrange(nattr):
        for i in xrange(n):
            a2 = rand.randint(0, nattr-1)
            while a1 == a2:
                a2 = rand.randint(0, nattr-1)
            intv = fn(data, a1, a2)
            counters[a1] += vfunc(intv)
            counters[a2] += vfunc(intv)
            nused[a1] += 1
            nused[a2] += 1

    for a in xrange(nattr):
        if nused[a] > 0:
            counters[a] = counters[a]/nused[a]

    return counters

def intHevM4(data, n, rand = random.Random(0), fn=interaction2):
    """
    Calculate interaction hevristic M1 with n random interactions
    for each attribute.
    vfunc calculates value of an interaction.
    Divide summed values by a number of taken attributes.
    """


    nattr = len(data.domain.attributes)
    counters = [0.0]*nattr
    nused = [0]*nattr

    for a1 in xrange(nattr):
        for i in xrange(n):
            a2 = rand.randint(0, nattr-1)
            while a1 == a2:
                a2 = rand.randint(0, nattr-1)

            intv = fn(data, a1, a2)

            if intv > 0:
                counters[a1] += intv
                counters[a2] += intv
                nused[a1] += 1
                nused[a2] += 1

    for a in xrange(nattr):
        if nused[a] > 0:
            counters[a] = counters[a]/nused[a]

    return counters


def intHevM5(data, n, rand = random.Random(0), limit=0.0, fn=interaction2):
    """
    Calculate interaction hevristic M1 with n random interactions
    for each attribute.
    vfunc calculates value of an interaction.
    Divide summed values by a number of taken attributes.
    """


    nattr = len(data.domain.attributes)

    nused = [0]*nattr

    for a1 in xrange(nattr):
        for i in xrange(n):
            a2 = rand.randint(0, nattr-1)
            while a1 == a2:
                a2 = rand.randint(0, nattr-1)

            intv = fn(data, a1, a2)

            if intv > limit:
                nused[a1] += 1
                nused[a2] += 1

    return nused


def intHevMonkey(data, n, vfunc = None, rand = random.Random(0)):
    """
    Calculate interaction hevristic M1 with n random interactions.
    vfunc calculates value of an interaction.
    Divide summed values by a number of taken attributes.
    """

    if vfunc == None:
        vfunc = lambda x: x

    nattr = len(data.domain.attributes)
    counters = [0.0]*nattr
    nused = [0]*nattr

    # pick first branch by random
    branchesToVisit = range(nattr)
    bi = rand.randint(0, len(branchesToVisit)-1)
    a1 = branchesToVisit.pop(bi)
 
    nt = n
    while nt > 0:
        for a2 in branchesToVisit:
            if nt <= 0:
                break 
            intv = interaction2(data, a1, a2)
            counters[a1] += vfunc(intv)
            counters[a2] += vfunc(intv)
            nused[a1] += 1
            nused[a2] += 1
            nt -= 1

        # find next branch (which is highest in counters)
        tmpl = [(float(counters[bi])/max(1.0, float(nused[bi])), bi) for bi in branchesToVisit]
        tmpl.sort()
        if len(tmpl) > 0:
            a1 = tmpl[-1][1]
            branchesToVisit.remove(a1)
        else:
            break

    for a in xrange(nattr):
        if nused[a] > 0:
            counters[a] = counters[a]/nused[a]

    return counters

def intHevMonkeyPartial(data, n, vfunc = None, rand = random.Random(0), pth=0.9):
    """
    Calculate interaction hevristic M1 with n random interactions.
    vfunc calculates value of an interaction.
    Divide summed values by a number of taken attributes.
    """

    if vfunc == None:
        vfunc = lambda x: x

    nattr = len(data.domain.attributes)
    counters = [0.0]*nattr
    nused = [0]*nattr

    # pick first branch by random
    branchesToVisit = range(nattr)
    bi = rand.randint(0, len(branchesToVisit)-1)
    a1 = branchesToVisit.pop(bi)
 
    nt = n
    while nt > 0:
        sbrToScore = rand.sample(branchesToVisit, int(pth*len(branchesToVisit)))
        for a2 in sbrToScore:
            if nt <= 0:
                break 
            intv = interaction2(data, a1, a2)
            counters[a1] += vfunc(intv)
            counters[a2] += vfunc(intv)
            nused[a1] += 1
            nused[a2] += 1
            nt -= 1

        # find next branch (which is highest in counters)
        tmpl = [(float(counters[bi])/max(1.0, float(nused[bi])), bi) for bi in branchesToVisit]
        tmpl.sort()
        if len(tmpl) > 0:
            a1 = tmpl[-1][1]
            branchesToVisit.remove(a1)
        else:
            break

    for a in xrange(nattr):
        if nused[a] > 0:
            counters[a] = counters[a]/nused[a]

    return counters


def intExt(d):

    import spam
    natts = len(d.domain.attributes)
    nex = len(d)

    numc = []

    #to save time, precalculate single gains

    single = [ informationGain1(d, a) for a in d.domain.attributes ]
    
    E = classEntropy(d)
    num = [[] for a in range(natts)]

    for exi, ex in enumerate(d):
        for ati in range(natts):
            try:
                num[ati].append(int(ex[ati]))
            except:
                print ati, ex[ati], ex
                print "NOT EQ - UNKNOWN VALUE"
                return
                num[ati].append(0)
        
        numc.append(int(ex[d.domain.classVar]))

    maxa = []
    for i in num:
        maxa.append(max(i))

    dmnumc = max(numc) + 1
    #size = len(d.domain.attributes)
    #dm = orange.SymMatrix(size)

    #single = [ E + spam.resInf(num[i], numc, maxa[i]+1, dmnumc) for i in range(0,natts) ]
    
    #try using numpy matrix
    outl = numpy.zeros(natts*(natts-1)/2, dtype=numpy.float32)
    count = 0

    #for i in xrange(1,natts):
    #    for j in xrange(0,i):
    for i in xrange(natts):
        for j in xrange(i+1,natts):
            r2 = spam.resInf2(num[i], num[j], numc, max(maxa[i], maxa[j])+1, dmnumc)
            #dm[i,j] = E + r2 - single[i] - single[j]
            outl[count] = E + r2 - single[i] - single[j]
            count += 1

    return outl

def intExt2(d, i1, i2):
    ndom = orange.Domain([d.domain.attributes[i1], d.domain.attributes[i2]], d.domain.classVar)
    nd = orange.ExampleTable(ndom, d)
    return intExt(nd)[0]

def calc1RandInt(data, i1, i2, fn, rand=random.Random(1)):
    d = data.domain
    nd = orange.Domain([d.attributes[i1],d.attributes[i2]],d.classVar)
    data2 = orange.ExampleTable(nd, data)
 
    import mOrngData
    for at in data2.domain.attributes:
        locations = range(len(data2))
        rand.shuffle(locations)
        mOrngData.shuffleAttribute(data2, at, locations)

    #data2 consist of two attributes and a class, attributes have shuffled
    #values

    #calculate interaction now
    return fn(data2, 0, 1)


def intExtT(d, numpyout=False):
    """
    From every pair it removes missing examples before computation
    of interaction
    """

    import spam
    natts = len(d.domain.attributes)

    nex = len(d)

    numc = []

    num = [[] for a in range(natts)]

    for exi, ex in enumerate(d):
        for ati in range(natts):
            try:
                num[ati].append(int(ex[ati]))
            except:
                #print ati, ex[ati], ex
                #print "NOT EQ - UNKNOWN VALUE"
                #return
                num[ati].append(-1)
        
        numc.append(int(ex[d.domain.classVar]))

    maxa = []
    for i in num:
        maxa.append(max(i))

    dmnumc = max(numc) + 1
    size = len(d.domain.attributes)

    if not numpyout:
        dm = orange.SymMatrix(size)
    else:
        dm = numpy.zeros(natts*(natts-1)/2, dtype=numpy.float32)


    def single(i, vals, valscl):
        return spam.resInf(vals, valscl, maxa[i]+1, dmnumc) 

    def classEntropyV(vals, nvals):
        """
        Returns class entropy of given data
        """

        nex = float(len(vals))
        disc = [ vals.count(a) for a in range(nvals) ]
        try:
            disc = [ a/nex for a in disc if a/nex > 0.0000000000000000000000000000000000001]
        except:
            disc = []

        def logsum(l):
            return -sum([a*math.log(a)/math.log(2) for a in l])

        ent = logsum(disc)
        return ent

    count = 0
    for i in xrange(natts):
        for j in xrange(i+1,natts):
  
            try:
                res = spam.int_gain_im(num[i], num[j], numc, max(maxa[i], maxa[j])+1, dmnumc)
            except:
                comb = zip(num[i], num[j], numc)
                vals1 = [ a for a,b,c in comb if a != -1 and b != -1 ]
                vals2 = [ b for a,b,c in comb if a != -1 and b != -1 ]
                valscl = [ c for a,b,c in comb if a != -1 and b != -1 ]
           
                E = classEntropyV(valscl, dmnumc)
                #print len(comb), len(vals1), len(vals2)
                s1 = single(i, vals1, valscl)
                s2 = single(j, vals2, valscl)
                r2 = spam.resInf2(vals1, vals2, valscl, max(maxa[i], maxa[j])+1, dmnumc)

                res = r2 - s1 - s2 - E

            if not numpyout:
                dm[i,j] = res
            else:
                dm[count] = res
                count += 1

    return dm


def calcNRandInt(data, N, rand, randmix, fn=interaction2):

    nattr = len(data.domain.attributes)

    def diffAttr():
        a1 = rand.randint(0, nattr-1)
        a2 = rand.randint(0, nattr-1)
        while a1 == a2:
            a2 = rand.randint(0, nattr-1)
        return min(a1,a2),max(a1,a2)

    res = []

    for i in range(N):
        a1, a2 = diffAttr()
        res.append(calc1RandInt(data, a1, a2, fn, rand=randmix))

    return res

if __name__ == "__main__":

    #data = orange.ExampleTable("dtint.tab")
    data = orange.ExampleTable("t1.tab")

    print len(data.domain.attributes)
    data = orange.ExampleTable(orange.Domain(data.domain.attributes[:200], data.domain.classVar), data)

    data[3][0] = "?"
    data[10][0] = "?"
    data[0][3] = "?"
    data[5][3] = "?"

    #data.save("t1.tab")

    import time
 
    t = time.time()
    im2 = intExtT(data, numpyout=True)
    print "m2", time.time() - t

    print "mOrngInteract", im2[:10]

    """
    t = time.time()
    im1 = createInteractionMatrix(data)
    print "m1", time.time() - t
    """
    """
    print im1
    print im2
    """

   
    
