# Supplementary material for: Does replication groups scoring reduce false positive rate in SNP interaction discovery?
Source: BMC Genomics. 2010 Jan 22;11:58. doi: 10.1186/1471-2164-11-58 (PMC2823693; doi:10.1186/1471-2164-11-58)
Supplement: Additional file 1 — Performance graphs for all data sets. Graphs presenting the dependency of false positive counts given the number of selected best candidate interactions for all 12 simulated and 5 GEO data sets. [file 1471-2164-11-58-S1.ZIP › mMisc.py]

import cPickle as pickle
import copy
import time
import tempfile
import os
from itertools import *

def el(s):
    """ Returns an element from a set with a single element """
    if len(s) == 1:
        return list(s)[0]
    else:
        notASingleElement()

def splitN(origsize, maxchunk):
    """
    Splits an integer into chunks of given size. Each created chunk
    except possibly the last one is of maximum allowed size.
    Chunks are returned in list.
    """
    l = [maxchunk]*(origsize/maxchunk)
    a = origsize % maxchunk
    if a > 0: 
        l.append(a)
    return l

def split(l, maxchunk):
    """
    Splits list l into chunks of size maxchunk. Each created chunk
    except possibly the last one is of maximum allowed size.
    """
    sizes = splitN(len(l), maxchunk)
    out = []
    tillNow = 0
    for s in sizes:
        out.append(l[tillNow:tillNow+s])
        tillNow += s
    return out       

def lloc(l,n):
    """
    List location in list of list structure.
    Enable the use of negative locations:
    -1 is the last element, -2 second last...
    """
    if n < 0:
        return len(l[0])+n
    else:
        return n

def loc(l,n):
    """
    List location.
    Enable the use of negative locations:
    -1 is the last element, -2 second last...
    """
    if n < 0:
        return len(l)+n
    else:
        return n


def sl(itera, *args, **kwargs):
    """
    Sorted list.
    """
    return sorted(list(itera), *args, **kwargs)

def possibleN(l,n):
    return set(nth(l,n))

def selectN(l,n,s):
    n = lloc(l,n)
    return [ a for a in l if a[n] == s ]

def selectNl(l,n,s):
    n = lloc(l,n)
    return [ a for a in l if a[n] in s ]


def nth(l,n):
    """
    Returns only nth elemnt in a list.
    """
    return [ a[n] for a in l ]

def imnth(l, ns):
    """
    Return only columns as specified in ns. Returns an generator.
    """
    ns = [ lloc(l,n) for n in ns ]
    for a in l:
        yield [ a[n] for n in ns ]

def icl(*args):
    """
    Combines lists. Returns a generator.
    """
    for a in args:
        for b in a:
            yield b

def ihj(*args):
    """
    Horizontally join multiple tables. They need to be of same lengths.
    Returns a generator.
    """
    for a in izip(*args):
        yield list(icl(*a))


def wonth(l,n):
    n = lloc(l,n)
    return [ a[:n]+a[n+1:] for a in l ]

def joinAllN(l,n,infoa):
    """
    Everything other being equal, join parameter n together.
    Join by same info.

    NE DELA!!!
    """
    n = lloc(l,n)
    infoa = lloc(l,infoa)

    wo = wonth(l,n)
    if n < infoa:
        infoa -= 1

    d = {}
    for a in wo:
        key = tuple(a[:infoa])
        t = d.get(key, [])
        t.append(a[infoa:])
        d[key] = t

    r = []
    for a,b in d.items():
        r.append(list(a) + [b])
    return r

def flatten(l,r=0):
    """
    Flatten a python structure into a list. Leave strings alone.
    """
    if isinstance(l, basestring):
        return [ l ]
    try: #if enumerable then flatten it's elements
        rec = [ flatten(a,r=r+1) for a in l ]
        ret = []
        for a in rec:
            ret = ret + a
        return ret
    except:
        return [ l ]

def funVals(e, fn):
    return fn(e)

def fnN(l,n,fn):
    return [ fn(a) for a in nth(l,n) ]

def compose(funcs):
    if funcs:
        def a(*args, **kwargs):
            res = funcs[-1](*args, **kwargs)
            for f in reversed(funcs[:-1]):
                res = f(res)
            return res
        return a
    else: #identity
        return lambda x: x

def symMatrixToDict(matrix, wd=0):
    """
    Converts orange.SymMatrix to python dictionary. If wd is True,
    then add the diagonal too.
    """
    map = {}
    ms = len(matrix[0])

    for i,j in symMatrixInd(ms, wd):
        map[(i,j)] = matrix[i,j]

    return map

def symMatrixInd(ms, wd=0):
    """
    Returns indexes of a orange.SymMatrix.
    WD = with diagonal

    Create part below diagonal!
    """
    dif = 0
    if wd: dif = 1

    for i in xrange(1-dif, ms):
        for j in xrange(0,i+dif):
            yield (i,j)

def mxrange(lr):
    """
    Multiple xranges. Can be used to traverse matrices.
    This function is very slow due to unknown number of
    parameters.

    >>> mxrange([3,5]) 
    [(0, 0), (0, 1), (0, 2), (1, 0), (1, 1), (1, 2)]

    >>> mxrange([[3,5,1],[9,0,-3]])
    [(3, 9), (3, 6), (3, 3), (4, 9), (4, 6), (4, 3)]

    """
    if len(lr) == 0:
        yield ()
    else:
        #it can work with single numbers
        index = lr[0]
        if type(1) == type(index):
            index = [ index ]
        for a in range(*index):
            for b in mxrange(lr[1:]):
                yield tuple([a] + list(b))

def mxrange2(lr):
     for a0 in xrange(*lr[0]):
        for a1 in xrange(*lr[1]):
            yield (a0,a1)

def cartesian(L,*lists):
    if not lists:
        for x in L:
            yield (x,)
    else:
        for x in L:
            for y in cartesian(lists[0],*lists[1:]):
                yield (x,)+y

def sort(sortable, *args, **kwargs):
    a = copy.copy(sortable)
    sortable.sort(*args, **kwargs)
    return sortable;

def runtime(fn, *args, **kwargs):
    """
    Runs the function fn with given arguments, returns tuple
    (runtime, returnValueOfCalledFunction).
    """
    a = time.time()
    res = fn(*args, **kwargs)
    return time.time()-a, res

def autoPickler(filename, version, func, *args, **kwargs):
    """
    Run function func with given arguments and save results to
    a file named filename. If results for a given filename and
    version were already saved, just read and return them.

    Return true if an item could be unpickled from a file
    and false otherwise.
    """

    output = None

    outputOk = False

    try:
        f = open(filename,'rb')

        try:
            versionF = pickle.load(f)
            if versionF == version:
                outputOk = True
                output = pickle.load(f)
        except:
            pass
        finally:
            f.close()

    except:
        pass

    if not outputOk:
        output = func(*args, **kwargs)

        #save output before returning
        f = open(filename,'wb')
        pickle.dump(version, f, -1)
        pickle.dump(output, f, -1)
        f.close()

    return outputOk, output

def autoPck(*args, **kwargs):
    return autoPickler(*args, **kwargs)[1]

def pck(filename, obj):
    f = open(filename,'wb')
    pickle.dump(obj, f, -1)

def unpck(filename):
    f = open(filename,'rb')
    return pickle.load(f)

def tempSuffix(orig):
    """
    Returns name of created temporary file. 
    Preserves suffix.
    """
    try:
        name = orig[orig.rindex("."):]
        a,b = tempfile.mkstemp(name)
    except:
        a,b = tempfile.mkstemp()
        
    os.close(a)
    return b

def tempDir(suffix=""):
    """
    Returns name of created temporary directory.
    """
    return tempfile.mkdtemp(suffix)

def emptyDirR(top):
    """
    Recursive rmdir taken from python documentation.
    """
    # Delete everything reachable from the directory named in 'top',
    # assuming there are no symbolic links.
    # CAUTION:  This is dangerous!  For example, if top == '/', it
    # could delete all your disk files.
    for root, dirs, files in os.walk(top, topdown=False):
        for name in files:
            os.remove(os.path.join(root, name))
        for name in dirs:
            os.rmdir(os.path.join(root, name))


#Peter Norvig

# Simple Data Structures: infinity, Dict, Struct

infinity = 1.0e400

def Dict(**entries):
    """Create a dict out of the argument=value arguments.
    >>> Dict(a=1, b=2, c=3)
    {'a': 1, 'c': 3, 'b': 2}
    """
    return entries

class DefaultDict(dict):
    """Dictionary with a default value for unknown keys."""
    def __init__(self, default):
        self.default = default

    def __getitem__(self, key):
        if key in self: return self.get(key)
        return self.setdefault(key, copy.deepcopy(self.default))

    def __copy__(self):
        copy = DefaultDict(self.default)
        copy.update(self)
        return copy

class Struct:
    """Create an instance with argument=value slots.
    This is for making a lightweight object whose class doesn't matter."""
    def __init__(self, **entries):
        self.__dict__.update(entries)

    def __cmp__(self, other):
        if isinstance(other, Struct):
            return cmp(self.__dict__, other.__dict__)
        else:
            return cmp(self.__dict__, other)

    def __repr__(self):
        args = ['%s=%s' % (k, repr(v)) for (k, v) in vars(self).items()]
        return 'Struct(%s)' % ', '.join(args)

def update(x, **entries):
    """Update a dict; or an object with slots; according to entries.
    >>> update({'a': 1}, a=10, b=20)
    {'a': 10, 'b': 20}
    >>> update(Struct(a=1), a=10, b=20)
    Struct(a=10, b=20)
    """
    if isinstance(x, dict):
        x.update(entries)
    else:
        x.__dict__.update(entries)
    return x

# Functions on Sequences (mostly inspired by Common Lisp)
# NOTE: Sequence functions (count_if, find_if, every, some) take function
# argument first (like reduce, filter, and map).

def removeall(item, seq):
    """Return a copy of seq (or string) with all occurences of item removed.
    >>> removeall(3, [1, 2, 3, 3, 2, 1, 3])
    [1, 2, 2, 1]
    >>> removeall(4, [1, 2, 3])
    [1, 2, 3]
    """
    if isinstance(seq, str):
      return seq.replace(item, '')
    else:
      return [x for x in seq if x != item]

def unique(seq):
    """Remove duplicate elements from seq. Assumes hashable elements.
    >>> unique([1, 2, 3, 2, 1])
    [1, 2, 3]
    """
    return list(set(seq))

def product(numbers):
    """Return the product of the numbers.
    >>> product([1,2,3,4])
    24
    """
    return reduce(operator.mul, numbers, 1)

def count_if(predicate, seq):
    """Count the number of elements of seq for which the predicate is true.
    >>> count_if(callable, [42, None, max, min])
    2
    """
    f = lambda count, x: count + (not not predicate(x))
    return reduce(f, seq, 0)

def find_if(predicate, seq):
    """If there is an element of seq that satisfies predicate; return it.
    >>> find_if(callable, [3, min, max])
    <built-in function min>
    >>> find_if(callable, [1, 2, 3])
    """
    for x in seq:
        if predicate(x): return x
    return None

def every(predicate, seq):
    """True if every element of seq satisfies predicate.
    >>> every(callable, [min, max])
    1
    >>> every(callable, [min, 3])
    0
    """
    for x in seq:
        if not predicate(x): return False
    return True

def some(predicate, seq):
    """If some element x of seq satisfies predicate(x), return predicate(x).
    >>> some(callable, [min, 3])
    1
    >>> some(callable, [2, 3])
    0
    """
    for x in seq:
        px = predicate(x)
        if  px: return px
    return False

def isin(elt, seq):
    """Like (elt in seq), but compares with is, not ==.
    >>> e = []; isin(e, [1, e, 3])
    True
    >>> isin(e, [1, [], 3])
    False
    """
    for x in seq:
        if elt is x: return True
    return False

# Functions on sequences of numbers
# NOTE: these take the sequence argument first, like min and max,
# and like standard math notation: \sigma (i = 1..n) fn(i)
# A lot of programing is finding the best value that satisfies some condition;
# so there are three versions of argmin/argmax, depending on what you want to
# do with ties: return the first one, return them all, or pick at random.


def argmin(seq, fn):
    """Return an element with lowest fn(seq[i]) score; tie goes to first one.
    >>> argmin(['one', 'to', 'three'], len)
    'to'
    """
    best = seq[0]; best_score = fn(best)
    for x in seq:
        x_score = fn(x)
        if x_score < best_score:
            best, best_score = x, x_score
    return best

def argmin_list(seq, fn):
    """Return a list of elements of seq[i] with the lowest fn(seq[i]) scores.
    >>> argmin_list(['one', 'to', 'three', 'or'], len)
    ['to', 'or']
    """
    best_score, best = fn(seq[0]), []
    for x in seq:
        x_score = fn(x)
        if x_score < best_score:
            best, best_score = [x], x_score
        elif x_score == best_score:
            best.append(x)
    return best

def argmin_random_tie(seq, fn):
    """Return an element with lowest fn(seq[i]) score; break ties at random.
    Thus, for all s,f: argmin_random_tie(s, f) in argmin_list(s, f)"""
    best_score = fn(seq[0]); n = 0
    for x in seq:
        x_score = fn(x)
        if x_score < best_score:
            best, best_score = x, x_score; n = 1
        elif x_score == best_score:
            n += 1
            if random.randrange(n) == 0:
                    best = x
    return best

def argmax(seq, fn):
    """Return an element with highest fn(seq[i]) score; tie goes to first one.
    >>> argmax(['one', 'to', 'three'], len)
    'three'
    """
    return argmin(seq, lambda x: -fn(x))

def argmax_list(seq, fn):
    """Return a list of elements of seq[i] with the highest fn(seq[i]) scores.
    >>> argmax_list(['one', 'three', 'seven'], len)
    ['three', 'seven']
    """
    return argmin_list(seq, lambda x: -fn(x))

def argmax_random_tie(seq, fn):
    "Return an element with highest fn(seq[i]) score; break ties at random."
    return argmin_random_tie(seq, lambda x: -fn(x))

# Statistical and mathematical functions

def histogram(values, mode=0, bin_function=None):
    """Return a list of (value, count) pairs, summarizing the input values.
    Sorted by increasing value, or if mode=1, by decreasing count.
    If bin_function is given, map it over values first."""
    if bin_function: values = map(bin_function, values)
    bins = {}
    for val in values:
        bins[val] = bins.get(val, 0) + 1
    if mode:
        return sorted(bins.items(), key=lambda v: v[1], reverse=True)
    else:
        return sorted(bins.items())

def log2(x):
    """Base 2 logarithm.
    >>> log2(1024)
    10.0
    """
    return math.log10(x) / math.log10(2)

def mode(values):
    """Return the most common value in the list of values.
    >>> mode([1, 2, 3, 2])
    2
    """
    return histogram(values, mode=1)[0][0]

def median(values):
    """Return the middle value, when the values are sorted.
    If there are an odd number of elements, try to average the middle two.
    If they can't be averaged (e.g. they are strings), choose one at random.
    >>> median([10, 100, 11])
    11
    >>> median([1, 2, 3, 4])
    2.5
    """
    n = len(values)
    values = sorted(values)
    if n % 2 == 1:
        return values[n/2]
    else:
        middle2 = values[(n/2)-1:(n/2)+1]
        try:
            return mean(middle2)
        except TypeError:
            return random.choice(middle2)

def mean(values):
    """Return the arithmetic average of the values."""
    return sum(values) / float(len(values))

def stddev(values, meanval=None):
    """The standard deviation of a set of values.
    Pass in the mean if you already know it."""
    if meanval == None: meanval = mean(values)
    return math.sqrt(sum([(x - meanval)**2 for x in values]) / (len(values)-1))

def dotproduct(X, Y):
    """Return the sum of the element-wise product of vectors x and y.
    >>> dotproduct([1, 2, 3], [1000, 100, 10])
    1230
    """
    return sum([x * y for x, y in zip(X, Y)])

def vector_add(a, b):
    """Component-wise addition of two vectors.
    >>> vector_add((0, 1), (8, 9))
    (8, 10)
    """
    return tuple(map(operator.add, a, b))

def probability(p):
    "Return true with probability p."
    return p > random.uniform(0.0, 1.0)

def num_or_str(x):
    """The argument is a string; convert to a number if possible, or strip it.
    >>> num_or_str('42')
    42
    >>> num_or_str(' 42x ')
    '42x'
    """
    if isnumber(x): return x
    try:
        return int(x)
    except ValueError:
        try:
            return float(x)
        except ValueError:
                return str(x).strip()

def normalize(numbers, total=1.0):
    """Multiply each number by a constant such that the sum is 1.0 (or total).
    >>> normalize([1,2,1])
    [0.25, 0.5, 0.25]
    """
    k = total / sum(numbers)
    return [k * n for n in numbers]

## OK, the following are not as widely useful utilities as some of the other
## functions here, but they do show up wherever we have 2D grids: Wumpus and
## Vacuum worlds, TicTacToe and Checkers, and markov decision Processes.

orientations = [(1,0), (0, 1), (-1, 0), (0, -1)]

def turn_right(orientation):
    return orientations[orientations.index(orientation)-1]

def turn_left(orientation):
    return orientations[(orientations.index(orientation)+1) % len(orientations)]

def distance((ax, ay), (bx, by)):
    "The distance between two (x, y) points."
    return math.hypot((ax - bx), (ay - by))

def distance2((ax, ay), (bx, by)):
    "The square of the distance between two (x, y) points."
    return (ax - bx)**2 + (ay - by)**2

def clip(vector, lowest, highest):
    """Return vector, except if any element is less than the corresponding
    value of lowest or more than the corresponding value of highest, clip to
    those values.
    >>> clip((-1, 10), (0, 0), (9, 9))
    (0, 9)
    """
    return type(vector)(map(min, map(max, vector, lowest), highest))

# Misc Functions

def printf(format, *args):
    """Format args with the first argument as format string, and write.
    Return the last arg, or format itself if there are no args."""
    sys.stdout.write(str(format) % args)
    return if_(args, args[-1], format)

def caller(n=1):
    """Return the name of the calling function n levels up in the frame stack.
    >>> caller(0)
    'caller'
    >>> def f():
    ...     return caller()
    >>> f()
    'f'
    """
    import inspect
    return  inspect.getouterframes(inspect.currentframe())[n][3]

def memoize(fn, slot=None):
    """Memoize fn: make it remember the computed value for any argument list.
    If slot is specified, store result in that slot of first argument.
    If slot is false, store results in a dictionary."""
    if slot:
        def memoized_fn(obj, *args):
            if hasattr(obj, slot):
                return getattr(obj, slot)
            else:
                val = fn(obj, *args)
                setattr(obj, slot, val)
                return val
    else:
        def memoized_fn(*args):
            if not memoized_fn.cache.has_key(args):
                memoized_fn.cache[args] = fn(*args)
            return memoized_fn.cache[args]
        memoized_fn.cache = {}
    return memoized_fn

def if_(test, result, alternative):
    """Like C++ and Java's (test ? result : alternative), except
    both result and alternative are always evaluated. However, if
    either evaluates to a function, it is applied to the empty arglist,
    so you can delay execution by putting it in a lambda.
    >>> if_(2 + 2 == 4, 'ok', lambda: expensive_computation())
    'ok'
    """
    if test:
        if callable(result): return result()
        return result
    else:
        if callable(alternative): return alternative()
        return alternative

def name(object):
    "Try to find some reasonable name for the object."
    return (getattr(object, 'name', 0) or getattr(object, '__name__', 0)
            or getattr(getattr(object, '__class__', 0), '__name__', 0)
            or str(object))

def isnumber(x):
    "Is x a number? We say it is if it has a __int__ method."
    return hasattr(x, '__int__')

def issequence(x):
    "Is x a sequence? We say it is if it has a __getitem__ method."
    return hasattr(x, '__getitem__')

def issequencens(x):
    "Is x a sequence and not string ? We say it is if it has a __getitem__ method and it is not an instance of basestring."
    return hasattr(x, '__getitem__') and not isinstance(x, basestring)

def print_table(table, header=None, sep=' ', numfmt='%g'):
    """Print a list of lists as a table, so that columns line up nicely.
    header, if specified, will be printed as the first row.
    numfmt is the format for all numbers; you might want e.g. '%6.2f'.
    (If you want different formats in differnt columns, don't use print_table.)
    sep is the separator between columns."""
    justs = [if_(isnumber(x), 'rjust', 'ljust') for x in table[0]]
    if header:
        table = [header] + table
    table = [[if_(isnumber(x), lambda: numfmt % x, x)  for x in row]
             for row in table]
    maxlen = lambda seq: max(map(len, seq))
    sizes = map(maxlen, zip(*[map(str, row) for row in table]))
    for row in table:
        for (j, size, x) in zip(justs, sizes, row):
            print getattr(str(x), j)(size), sep,
        print

# Queues: Stack, FIFOQueue, PriorityQueue

class Queue:
    """Queue is an abstract class/interface. There are three types:
        Stack(): A Last In First Out Queue.
        FIFOQueue(): A First In First Out Queue.
        PriorityQueue(lt): Queue where items are sorted by lt, (default <).
    Each type supports the following methods and functions:
        q.append(item)  -- add an item to the queue
        q.extend(items) -- equivalent to: for item in items: q.append(item)
        q.pop()         -- return the top item from the queue
        len(q)          -- number of items in q (also q.__len())
    Note that isinstance(Stack(), Queue) is false, because we implement stacks
    as lists.  If Python ever gets interfaces, Queue will be an interface."""

    def __init__(self):
        abstract

    def extend(self, items):
        for item in items: self.append(item)

def Stack():
    """Return an empty list, suitable as a Last-In-First-Out Queue."""
    return []

class FIFOQueue(Queue):
    """A First-In-First-Out Queue."""
    def __init__(self):
        self.A = []; self.start = 0
    def append(self, item):
        self.A.append(item)
    def __len__(self):
        return len(self.A) - self.start
    def extend(self, items):
        self.A.extend(items)
    def pop(self):
        e = self.A[self.start]
        self.start += 1
        if self.start > 5 and self.start > len(self.A)/2:
            self.A = self.A[self.start:]
            self.start = 0
        return e

class PriorityQueue(Queue):
    """A queue in which the minimum (or maximum) element (as determined by f and
    order) is returned first. If order is min, the item with minimum f(x) is
    returned first; if order is max, then it is the item with maximum f(x)."""
    def __init__(self, order=min, f=lambda x: x):
        update(self, A=[], order=order, f=f)
    def append(self, item):
        bisect.insort(self.A, (self.f(item), item))
    def __len__(self):
        return len(self.A)
    def pop(self):
        if self.order == min:
            return self.A.pop(0)[1]
        else:
            return self.A.pop()[1]

## Fig: The idea is we can define things like Fig[3,10] later.
## Alas, it is Fig[3,10] not Fig[3.10], because that would be the same as Fig[3.1]
Fig = {}


def division1(a1,a2): 
    return float(a1)/a2 

def indicesQuality(l1, real, findBest):
    """
    Returns a tuple of
    1. indices of results sorted by their "quality" 
    2. indices of real good results

    Smaller values are better!
    """
    import numpy

    lenl1 = len(l1)

    l1e = numpy.argsort(l1)
    l2e = numpy.argsort(real)

    #which elements do we need to find
    findingl = l2e[:findBest]

    l2e = None #dispose of unneeded elements

    #too high memory use! now uses numpy.sortedsearch! (maps are faster, but
    #require too much memory
    finding = numpy.sort(findingl)

    return l1e, finding

def isInNA(a, finding):
    """
    Checks if value is in sorted numpy array.
    """
    ip = finding.searchsorted(a)
    if ip < len(finding):
       return finding[ip] == a
    else:
       return False

def auc(l1, real, findBest):
    """
    ROC variant of the above.

    Candidate list is names "l1" and the "bechmark" is named "real".

    Smaller is better for both lists. 
    """

    import numpy

    l1ef, finding = indicesQuality(l1, real, findBest)

    same = 0
    accum = 0

    if len(finding) > 0:
        #start with the best candidates
        for i in xrange(len(l1ef)):
            cand = l1ef[i]

            #if the candidate is found, increase counter
            if isInNA(cand, finding):
                same += 1 #go up, if candidate in
            else:
                accum += same #go right if now

        return division1(accum,(len(l1ef)-len(finding))*len(finding))

    else:
        nothingToLookFor()

rocNumpy = auc

def fpOfTaken(l1, real, findBest, points):
    """
    Number of FP in taken points.
    Smaller is better for both lists. 

    Points = number of wanted results
    """

    import numpy

    l1ef, finding = indicesQuality(l1, real, findBest)

    if len(finding) > 0:
        
        lpoints = 0
        cpoints = 0

        out = []

        for a in sorted(points):
            cands = l1ef[lpoints:a]
            cpoints += len(filter(None, [ not isInNA(b, finding) for b in cands ]))
            lpoints = a
            out.append((a, cpoints))
            
        return out

    else:
        nothingToLookFor()

def linSymMatUpper(dm):
    """
    Converts an instance of orange.SymMatrix to python list.
    Add the upper triangle upper triangle to output list. 
    Add row by row. 
    """
    size = len(dm[0])
    outl = []
    for i in range(size):
        for j in range(i+1,size):
            yield dm[i,j]


def linearizeSymMatrixWoD(dm):
    """
    Converts an instance of orange.SymMatrix to python list.
    Add the upper triangle upper triangle to output list. 
    Add row by row. 
    """
    size = len(dm[0])
    outl = []
    for i in range(size):
        for j in range(i+1,size):
            outl.append(dm[i,j])
    return  outl

def linPosUpper(i, j, size):
    """
    Position of element i,j in linearized (upper triangle) form
    """
    if j < i:
        t = i
        i = j
        j = t
    #withFullLines = i*(2*(size-1)+(i-1)*(-1))/2 #arithmetic sum
    #inThisLine = j - (i+1)
    #return withFullLines + inThisLine
    #return i*(2*size-1-i)/2 + j - i - 1
    return i*size - i*(1+i)/2 + j - i - 1

#def linToTableSize(a):
#    return int(round((1+round(math.sqrt(1+8*a)))/2))

import math

def upperLinCoords(l, M):
    M1 = M-1
    c = 2*l
    a = 1
    b = 2*M1+1

    a = int(math.floor((b-math.sqrt(b*b - 4*a*c))/(2*a)))

    already = a*(2*M1-(a-1))/2

    i,j = a,l-already+a+1

    #test
    lc = linPosUpper(i,j,M)
    if l != lc:
        raise Exception("coordinate translation incorrect: l=%d M=%d" %(l,M))
    return i,j

def linSize(N):
    """
    How many attributes are needed for N interactions.
    """
    cand = (1 + int(round(math.sqrt(1+8*N))))/2 
    if cand*(cand-1)/2 == N:
        return cand
    else: 
        raise Exception("coordinate translation incorrect")

import math


def rangefn(begin, end, steps, fn=lambda x: x, invfn=lambda x: x):
    """
    Similar to range function, both possible to use tranformation function.
    Inclusive of the begin and end-point.
    """
    begine = fn(begin)
    ende = fn(end)
    step = (ende-begine)/float(steps-1)
    return [ invfn((begine+(i*step))) for i in range(steps) ]

def rangelog(begin, end, steps, base):
    return rangefn(begin, end, steps, fn=lambda x: math.log(x, base), invfn=lambda x: base**x)

def combinations(alist, numb):
    """
    Returns generator of unique combinations. Each unique combination
    is represented as a list of elements.
    """
    for i in range(len(alist)):
        if numb==1:
            yield [ alist[i] ]
        else:
            for combo in combinations(alist[i+1:], numb-1):
                yield [ alist[i] ] + combo
 
if __name__ == "__main__":
    print list(combinations("novi", 2))
    print list(combinations(['n','o','v','i'], 2))
    print list(combinations([1,2,3,4], 2))
