# Supplementary material for: Does replication groups scoring reduce false positive rate in SNP interaction discovery?
Source: BMC Genomics. 2010 Jan 22;11:58. doi: 10.1186/1471-2164-11-58 (PMC2823693; doi:10.1186/1471-2164-11-58)
Supplement: Additional file 1 — Performance graphs for all data sets. Graphs presenting the dependency of false positive counts given the number of selected best candidate interactions for all 12 simulated and 5 GEO data sets. [file 1471-2164-11-58-S1.ZIP › mGraph.py]

from matplotlib.figure import Figure
from matplotlib.patches import Polygon
from matplotlib.backends.backend_agg import FigureCanvasAgg

def printFigure(fig, *args, **kwargs):
    canvas = FigureCanvasAgg(fig)
    canvas.print_figure(*args, **kwargs)

"""
    fig = Figure(figsize=(6,4.5))
    ax = fig.gca()

    ax = fig.add_subplot(1,1,1)

    ax.set_xscale('log')
    ax.set_yscale('log')

    ax.set_xlabel("P")
    ax.set_ylabel("t")

    ax.set_title(title)
"""
