# Supplementary material for: Does replication groups scoring reduce false positive rate in SNP interaction discovery?
Source: BMC Genomics. 2010 Jan 22;11:58. doi: 10.1186/1471-2164-11-58 (PMC2823693; doi:10.1186/1471-2164-11-58)
Supplement: Additional file 2 — Performance graphs obtained with bootstrap sampling. Graphs presenting the dependency of false positive counts given the number of selected best candidate interactions for all 12 simulated and 5 GEO data sets. In addition to direct scoring and scoring with replication groups we report results obtained with bootstrap sampling. [file 1471-2164-11-58-S2.ZIP]

Archive with 19 entries (18 files):
- results_bootstrap.html
- pngres_bootstrap/
- pngres_bootstrap/fpgraph_model2AN_int.png
- pngres_bootstrap/fpgraph_gse7226-gpl2004_2000at.tab_int.png
- pngres_bootstrap/fpgraph_model1pN_int.png
- pngres_bootstrap/fpgraph_model1hN_int.png
- pngres_bootstrap/fpgraph_model2gN_int.png
- pngres_bootstrap/fpgraph_gse6754_status_500ex_2000at.tab_int.png
- pngres_bootstrap/fpgraph_gse8055a.tab_int.png
- pngres_bootstrap/fpgraph_gse7226-gpl2005_2000at.tab_int.png
- pngres_bootstrap/fpgraph_model2hN_int.png
- pngres_bootstrap/fpgraph_model1AN_int.png
- pngres_bootstrap/fpgraph_gse8054a.tab_int.png
- pngres_bootstrap/fpgraph_model1WN_int.png
- pngres_bootstrap/fpgraph_model1mN_int.png
- pngres_bootstrap/fpgraph_model1gN_int.png
- pngres_bootstrap/fpgraph_model2mN_int.png
- pngres_bootstrap/fpgraph_model2pN_int.png
- pngres_bootstrap/fpgraph_model2WN_int.png
