# Supplementary material for: Does replication groups scoring reduce false positive rate in SNP interaction discovery?
Source: BMC Genomics. 2010 Jan 22;11:58. doi: 10.1186/1471-2164-11-58 (PMC2823693; doi:10.1186/1471-2164-11-58)
Supplement: Additional file 3 — Performance graphs for differently sized subsets of GSE6754. Performance graphs for data subsets of 100, 200, 500, 1000, 2000, and 5000 samples drawn from GSE6754. [file 1471-2164-11-58-S3.ZIP]

Archive with 8 entries (7 files):
- results_size.html
- pngres_big/
- pngres_big/fpgraph_gse6754_status_2000a.tab.sized500_int.png
- pngres_big/fpgraph_gse6754_status_2000a.tab.sized5000_int.png
- pngres_big/fpgraph_gse6754_status_2000a.tab.sized100_int.png
- pngres_big/fpgraph_gse6754_status_2000a.tab.sized2000_int.png
- pngres_big/fpgraph_gse6754_status_2000a.tab.sized200_int.png
- pngres_big/fpgraph_gse6754_status_2000a.tab.sized1000_int.png
