# Supplementary material for: Does replication groups scoring reduce false positive rate in SNP interaction discovery?
Source: BMC Genomics. 2010 Jan 22;11:58. doi: 10.1186/1471-2164-11-58 (PMC2823693; doi:10.1186/1471-2164-11-58)
Supplement: Additional file 4 — Source code and data sets. Source code and data sets needed to replicate the experiments. [file 1471-2164-11-58-S4.ZIP]

Archive with 35 entries (26 files):
- add4/
- add4/mOrngData.py
- add4/mGraph.py
- add4/mMisc.py
- add4/RUN.py
- add4/links.htm
- add4/joinpdf.sh
- add4/README.txt
- add4/mOrngInteract.py
- add4/README.txt.bak
- add4/splittingvswhole/
- add4/snpgen/
- add4/pckd/
- add4/intgain_install/
- add4/hfcc/
- add4/res/
- add4/splittingvswhole/snpdata/
- add4/splittingvswhole/snpdatabig/
- add4/splittingvswhole/snpdata/gse8055a.tab
- add4/splittingvswhole/snpdata/gse8054a.tab
- add4/splittingvswhole/snpdata/gse7226-gpl2004_2000at.tab
- add4/splittingvswhole/snpdata/gse7226-gpl2005_2000at.tab
- add4/splittingvswhole/snpdata/gse6754_status_500ex_2000at.tab
- add4/splittingvswhole/snpdatabig/gse6754_status_2000a.tab
- add4/splittingvswhole/snpdatabig/gse6754_status_20a.tab
- add4/snpgen/snpgen.py
- add4/pckd/README.txt
- add4/intgain_install/setup.py
- add4/intgain_install/spammodule.c
- add4/hfcc/README.txt
- add4/hfcc/hfcc.py
- add4/res/interaction gain.png
- add4/res/AUCfull.txt
- add4/res/HFCC.png
- add4/res/analyse.cd.py
