# Supplementary material for: Does replication groups scoring reduce false positive rate in SNP interaction discovery?
Source: BMC Genomics. 2010 Jan 22;11:58. doi: 10.1186/1471-2164-11-58 (PMC2823693; doi:10.1186/1471-2164-11-58)
Supplement: Additional file 4 — Source code and data sets. Source code and data sets needed to replicate the experiments. [file 1471-2164-11-58-S4.ZIP › add4/RUN.py]

import orange

import sys

sys.path.append('./snpgen')
import snpgen

sys.path.append('./hfcc')
from hfcc import compute as hfccO

import random
import mOrngInteract
import statc

import mMisc as m
from collections import defaultdict

def inter(data):
    a = createInteractionMatrix2(data)
    return a

def inter2(data, *args, **kwargs):

    fn = mOrngInteract.intExtT

    if len(args) == 2:
        d = data
        ndom = orange.Domain([d.domain.attributes[args[0]], d.domain.attributes[args[1]]], d.domain.classVar)
        nd = orange.ExampleTable(ndom, d)
        return fn(nd, **kwargs)[0]
    else:
        a = fn(data, **kwargs)
        return a

def createInteractionMatrix2(d, *args):
    size = len(d.domain.attributes)
    dm = orange.SymMatrix(size)
    for i in range(1,size):
        for j in range(0,i):
            dt = attributes(d, i, j)
            dt = removeMissingExamples(dt)
            dm[i,j] = mOrngInteract.informationGain2(dt, 0, 1)
            dm[i,j] = dm[i,j] - mOrngInteract.informationGain1(dt, 0) - mOrngInteract.informationGain1(dt, 1)
    return dm

def attributes(data, *attrsind):
    dom2 = orange.Domain([data.domain.attributes[a] for a in attrsind], data.domain.classVar)
    return orange.ExampleTable(dom2, data)

def removeMissingExamples(data):
    """
    Removes examples, where there is any missing value
    """
    examples = []
    for ex in data:
        values = [ 1 for a in ex if a.isSpecial() ]
        if len(values) == 0:
            examples.append(ex)
    return orange.ExampleTable(data.domain, examples)

def hfccs(data, i, j):
    """
    For each combination repeat: this combination agains all.
    """
    data = attributes(data, i, j)
    
    data = removeMissingExamples(data)

    map = {}
    
    for ex in data:
        el = (ex[0].value, ex[1].value, ex[-1].value)
        cv = map.get(el, 0) + 1
        map[el] = cv
   
    #combs = sorted(set(m.wonth(map.keys(), -1)))
    #next line also includes combinations not present in original data
    combs = list(m.cartesian(sorted(set(m.nth(map.keys(), 0))), sorted(set(m.nth(map.keys(), 1)))))

    #print combs

    classes = sorted(set(m.nth(map.keys(), -1)))

    allforclass = {}
    for a,b in map.items():
        v = allforclass.get(a[2], 0) + b
        allforclass[a[2]] = v

    def scorecomb(comb):
        """
        For each combination count elements 
        """
        icomb = [ map.get(tuple(list(comb) + [c]), 0) for c in classes ]
        ocomb = [ allforclass[c] - icomb[i] for i,c in enumerate(classes) ]

        """
        icomb = comb/c1, comb/c2
        ocomb = other/c1, other/c2
        """

        all = sum(icomb)+sum(ocomb)

        expected = [ float(sum(icomb)*allforclass[cl])/all for cl in classes ] +  \
            [ float(sum(ocomb)*allforclass[cl])/all for cl in classes ]

        #print icomb+ocomb, expected

        return statc.chisquare(icomb+ocomb, expected)[0]
 
    def is_nan(x):
        return type(x) is float and x != x
       
    scores = [ scorecomb(comb) for comb in combs ]
    scores = [ score for score in scores if not is_nan(score) ]

    #if is_nan(max(scores)): 
    #    print "SCORES", scores, max(scores)

    if len(scores) == 0:
        return 0.0
    else:
        return max(scores)
        #return statc.mean(scores)


def hfcc(data):
    size = len(data.domain.attributes)
    dm = orange.SymMatrix(size)
    for i in range(1,size):
        for j in range(0,i):
            dm[i,j] = hfccs(data, i, j) 
    return dm

def printinter(a):
    for b in a:
        print " ".join([ "%8.6f" % f for f in b ])

evaluateROC = m.rocNumpy
"""
"""

def negate(l):
    return [-a for a in l]

import math

def fppoints(size, number):
    """
    One normal scale and three logarithmic: 
    base 2, base 10, base e
    """
    points = set(m.rangelog(1, size, number, 10)) \
        | set(m.rangelog(1, size, number, 2)) \
        | set(m.rangelog(1, size, number, math.e)) \
        | set(m.rangefn(1, size, number))
        
    points = [ int(round(a)) for a in points ]
    points = sorted(set(points))

    return points

def evaluateauc_numpy(res, real, count):
    auc = evaluateROC(numpy.multiply(res, -1), numpy.multiply(real,-1), count)
    return auc

def evaluatefp_numpy(res, real, count):
    points = fppoints(len(res), 1000)
    auc = m.fpOfTaken(numpy.multiply(res, -1), numpy.multiply(real,-1), count, points=points)
    return auc

allmodels = [ "snpgen.model1", "snpgen.model2", "snpgen.model3", "snpgen.model4", "snpgen.model5", "snpgen.model6"]
noisetypes = [ [], ["genotyping"], ["missing"] , ["phenocopies"], ["heterogenity"], [ "missing", "genotyping", "phenocopies", "heterogenity" ] ]

#noisetypes = noisetypes[-1:]

import mOrngData
import mMisc as m

def fnall(fn, datas, *args, **kwargs):
    """
    Execute function on the whole list
    """
    return ( fn(data, *args, **kwargs) for data in datas )

def joinSM(res, fn=min):
    size = len(res[0][0])
    a = orange.SymMatrix(size)
    for i,j in m.symMatrixInd(size, wd=1):
        a[i,j] = fn([mat[i,j] for mat in res])
    return a

def joinNumpy(res, fn):
    if fn == min:
        return reduce(numpy.minimum, res)
    else:
        res = list(res)
        size = len(res[0])
        a = res[0].copy() #keep same size
        for i in range(size):
            a[i] = fn([mat[i] for mat in res])
        return a

import time
import numpy

sys.path.append('./splittingvswhole/')

def analyse_one(data, real, count, parts, methodfn, joinfn, randseed, separatefn=mOrngData.separatedataset):
    """ Splits the database, computes the results on each split, joins results
    and evaluates the quality. """

    if type(real) == orange.SymMatrix:
        realn = list(m.linSymMatUpper(real))
    else:
        realn = real

    if parts == 1:
        datas = [ data ]
    else:
        if separatefn != mOrngData.separatedatasetBootstrap:
            datas = separatefn(data, parts, rand=orange.RandomGenerator(randseed+0))
        else:
            datas = separatefn(data, parts, rand=random.Random(randseed+0))
    
    def b(*args, **kwargs):
        return fnall(*args, **kwargs)

    join = lambda x: joinNumpy(x, fn=joinfn)

    hfa = b(methodfn, datas)
    hf1 = join(hfa)

    auc = evaluateauc_numpy(hf1, realn, count)
    fpgraph = evaluatefp_numpy(hf1, realn, count)

    return auc, fpgraph

class generateModel:

    def __init__(self, name, attributes, models, noise, c1, c2, version):
        self.name = name
        self.attributes = attributes
        self.models = models
        self.noise = noise
        self.c1 = c1
        self.c2 = c2
        self.lg = None
        self.versions = version

    def generate(self, randseed, arity):
        if arity != 2:
            fdsfdf()
        if self.lg != randseed:
            self.lg = randseed
            self.lgmodel = snpgen.genDataL(self.attributes, self.models, self.c1, self.c2, rand=random.Random(100+randseed), noise=self.noise)
        return self.lgmodel

    def modelname(self, randseed):
        return "%s_rand.%d" % (self.name, randseed)

    def version(self):
        return self.versions

    def count(self, arity):
        if arity != 2:
            fdsfd()
        if "heterogenity" in self.noise:
            return len(self.models)*2
        else: 
            return len(self.models)

class dataModel:

    def __init__(self, name, data, version, arity=2):
        """ If interactions == False then a noising of single variables
        is requested """
        self.name = name
        self.data = data
        self.versions = version
        self.destroy = len(data.domain.attributes)/2
        self.lg = None

    def generate(self, randseed, arity):

        #do bootstrap dependant on randseed
        #if self.lg != randseed: 
        if 1:
            self.lg = randseed
            rand = random.Random(randseed)
            data = mOrngData.bootstrap(self.data, rand)
            
            #now destroy some interactions
            size = len(data.domain.attributes)
            destroyattributes = rand.sample(range(size), self.destroy)
            data = mOrngData.shuffleAttributes(data, destroyattributes, rand)

            destroyed = set(destroyattributes)
            
            if arity == 2:
                real = numpy.ones(size*(size-1)/2, dtype=numpy.float32)
                count = 0
                for i in xrange(size):
                    for j in xrange(i+1,size):
                        if i in destroyed or j in destroyed: 
                            real[count] = 0
                        count += 1

                #print list(m.combinations(range(size), 2)) #needs to make (0,1),..,(0,19),(1,2),..,(1,19),..
                # - to use the same function for everything

                count = numpy.nonzero(real)[0].size
            elif arity == 1:
                real = numpy.ones(size, dtype=numpy.float32)
                for i in xrange(size):
                    if i in destroyed: 
                        real[i] = 0

                count = numpy.nonzero(real)[0].size

            self.lgmodel = data, real, count

        return self.lgmodel

    def modelname(self, randseed):
        return "%s_destroyint.%d_rand.%d" % (self.name, self.destroy, randseed)

    def version(self):
        return self.versions

    def count(self, arity):
        size = len(self.data.domain.attributes)
        if arity == 2:
            return (size-self.destroy)*(size-self.destroy-1)/2
        elif arity == 1:
            return (size-self.destroy)

def namefile(modelname, parts, method, join=None, separate=None):
    joinpart = ""
    if join != None:
        joinpart = '_join.%s' % join

    separatepart = ""
    if separate != None:
        separatepart = '_separate.%s' % separate

    return modelname + "_" + "parts.%d" % parts \
                     + "_method.%s" % method  \
                     + joinpart \
                     + separatepart \
                     + ".pck"

def compute(mod1, i, parts, methodfn, joinfn, arity=None, **kwargs):
    if arity == None:
        ffdkskf()
    data, real, count = mod1.generate(i, arity=arity)
    auc, fpgraph = analyse_one(data, real, count, parts, methodfn, joinfn, i, **kwargs)
    return auc, fpgraph

def yav(g, fn=statc.mean):
    """
    Runs a function on y components of the graphs. G consists of lists whose
    elements are x coordintate and y coordinate: [x, y].
    """
    a = zip(*g)
    return [ (b[0][0], fn(m.nth(b,1)))  for b in a ]


import os

def real_data():
    files = [
        "./splittingvswhole/snpdata/gse7226-gpl2004_2000at.tab", 
        "./splittingvswhole/snpdata/gse7226-gpl2005_2000at.tab", 
        "./splittingvswhole/snpdata/gse8054a.tab", 
        "./splittingvswhole/snpdata/gse8055a.tab", 
        "./splittingvswhole/snpdata/gse6754_status_500ex_2000at.tab" ]
    
    modfiles = []
    for file in files:
        data = orange.ExampleTable(file, createNewOn=orange.Variable.MakeStatus.OK)
        name = os.path.basename(file)
        print name
        modfiles.append(dataModel(name, data, "3"))
    
    return modfiles

def sized_data(sizes =[100, 200, 500, 1000, 2000, 5000], bfiles=None):
    """ Few big subsets of big data set """

    if bfiles == None:
        bfiles = [ 
            "./splittingvswhole/snpdatabig/gse6754_status_2000a.tab" 
            #"./splittingvswhole/snpdatabig/gse6754_status_20a.tab" 
        ]

    bdatas = [ orange.ExampleTable(file, createNewOn=orange.Variable.MakeStatus.OK) \
        for file in bfiles ]

    modfiles = []
    for fname, data in zip(bfiles, bdatas):
        for size in sizes:
            if size < len(data):
                indices2 = orange.MakeRandomIndices2(data, p0=size)
                data2 = data.select(indices2, 0)
            else:
                data2 = data

            a = [ ex[-1].value for ex in data2 ]
            print "Val counts:"
            for val in set(a):
                print val, a.count(val)

            name = os.path.basename(fname) + ".sized" + str(size)
            print name
            modfiles.append(dataModel(name, data2, "3"))
        
    return modfiles


def synthetic_data(onlyModel1=False):
    mod1 = generateModel('model1AN', 100, [ eval(mod) for mod in allmodels ]*4, noisetypes[-1], 200, 200, "3")
    mod2 = generateModel('model1WN', 100, [ eval(mod) for mod in allmodels ]*4, [], 200, 200, "3")
    mod3 = generateModel('model1gN', 100, [ eval(mod) for mod in allmodels ]*4, ["genotyping"], 200, 200, "3")
    mod4 = generateModel('model1mN', 100, [ eval(mod) for mod in allmodels ]*4, ["missing"], 200, 200, "3")
    mod5 = generateModel('model1pN', 100, [ eval(mod) for mod in allmodels ]*4, ["phenocopies"], 200, 200, "3")
    mod6 = generateModel('model1hN', 100, [ eval(mod) for mod in allmodels ]*4, ["heterogenity"], 200, 200, "3")
    mod7 = generateModel('model2AN', 500, [ eval(mod) for mod in allmodels ]*10, noisetypes[-1], 200, 200, "3")
    mod8 = generateModel('model2WN', 500, [ eval(mod) for mod in allmodels ]*10, [], 200, 200, "3")
    mod9 = generateModel('model2gN', 500, [ eval(mod) for mod in allmodels ]*10, ["genotyping"], 200, 200, "3")
    mod10 = generateModel('model2mN', 500, [ eval(mod) for mod in allmodels ]*10, ["missing"], 200, 200, "3")
    mod11 = generateModel('model2pN', 500, [ eval(mod) for mod in allmodels ]*10, ["phenocopies"], 200, 200, "3")
    mod12 = generateModel('model2hN', 500, [ eval(mod) for mod in allmodels ]*10, ["heterogenity"], 200, 200, "3")

    model1 = [ mod1, mod2, mod3, mod4, mod5, mod6 ]
    model2 = [ mod7, mod8, mod9, mod10, mod11, mod12 ]

    if onlyModel1:
        return model1
    else:
        return model1 + model2

def chisquare(data, i):
    """
    For each combination repeat: this combination agains all.
    """
    data = attributes(data, i)

    data = removeMissingExamples(data)

    map = defaultdict(int)
    
    for ex in data:
        el = (ex[0].value, ex[-1].value)
        map[el] += 1

    #print map
    #map = { ('1','1'):150, ('1','2'):50, ('2','1'):150, ('2','2'):150 }
   
    emap = {}
    for v1,v2 in map:
        all1 = sum(b for a,b in map.items() if a[0] == v1)
        all2 = sum(b for a,b in map.items() if a[1] == v2)
        total = sum(map.values())
        emap[(v1,v2)] = float(all1)*all2/total

    real = [ float(a) for a in m.nth(sorted(map.items()), 1) ]
    expected = m.nth(sorted(emap.items()), 1)

    cs = statc.chisquare(real, expected)[0]
    return cs

def chisquareall(data):
    size = len(data.domain.attributes)
    out = numpy.zeros(size, dtype=numpy.float32)
    for i in range(size):
        out[i] = chisquare(data, i)
    return out


methodsall = { 'hfcc': (lambda x: hfccO(x, numpyout=True), 2), 
            'int': (lambda x: inter2(x, numpyout=True), 2),
            'chisq': (lambda x: chisquareall(x), 1) }

methodsint = [ 'hfcc', 'int' ]

diffparts = [ (None, 1, min), (mOrngData.separatedataset, 3, min), (mOrngData.separatedataset, 2, min) ]

diffpartscv = diffparts + [ \
    #(mOrngData.separatedataset, 3, statc.mean), 
    #(mOrngData.separatedataset, 2, statc.mean), 
    #(mOrngData.separatedatasetCV, 3, min), 
    #(mOrngData.separatedatasetCV, 3, statc.mean), 
    #(mOrngData.separatedatasetCV, 10, statc.mean), 
    #(mOrngData.separatedatasetBootstrap, 100, statc.mean)
    ]

diffpartsbootstrap = diffparts + [ (mOrngData.separatedatasetBootstrap, 10, min), 
    (mOrngData.separatedatasetBootstrap, 20, min), 
    (mOrngData.separatedatasetBootstrap, 50, min)
    ]

diffpartsbootstrapb = diffparts + [ (mOrngData.separatedatasetBootstrap, 10, min), 
    #(mOrngData.separatedatasetBootstrap, 10, statc.mean), 
    (mOrngData.separatedatasetBootstrap, 20, min), 
    (mOrngData.separatedatasetBootstrap, 50, min),
    (mOrngData.separatedatasetBootstrap, 100, min), 
    (mOrngData.separatedatasetBootstrap, 500, min) 
    ]


def t2(ns, models, methods=methodsint, diffparts=diffparts, draw_plot=True):

    for mod in models:

        print mod.name

        methoddic = {}

        for name in methods:
            aucs = [ [] for a in range(len(diffparts)) ]
            fpgraphs = [ [] for a in range(len(diffparts)) ]
            methoddic[name] = (aucs, fpgraphs)
           
        for i in ns:

            #print "try", i

            for parti, fnparts in enumerate(diffparts):

                separatefn, parts, joinfn = fnparts

                for method in methods:
                    methodfn, marity = methodsall[method]

                    #print method

                    kwdicname = {}
                    kwdiccompute = {}
    
                    if separatefn == mOrngData.separatedatasetCV:
                        kwdicname['separate'] = 'cv'
                    if separatefn == mOrngData.separatedatasetBootstrap:
                        kwdicname['separate'] = 'bootstrap'

                    if joinfn == statc.mean:
                        kwdicname['join'] = 'mean'

                    kwdiccompute['separatefn'] = separatefn


                    kwdiccompute['arity'] = marity

                    pickledName = "pckd/" + namefile(mod.modelname(i), parts, method, **kwdicname)
                    print "pickledName", pickledName

                    pickledVersion = mod.version() + "_0"

                    cp = lambda: compute(mod, i, parts, methodfn, joinfn, **kwdiccompute)

                    #auc, fpgraph = cp()
                    import time
                    t = time.time()
                    auc, fpgraph = m.autoPck(pickledName, pickledVersion, cp)
                    #print "done in", time.time() - t

                    methoddic[method][0][parti].append(auc)
                    methoddic[method][1][parti].append(fpgraph)
                
        for method, cont in sorted(methoddic.items(), reverse=True):

            #print "METHOD",  method

            aucs = cont[0]
            fpgraphs = cont[1]

            #print "diffparts", diffparts
            #print "AUCS", mod.name, method, " ".join([ "%0.3f" % statc.mean(a) for a in aucs ])
            
            methodfn, marity = methodsall[method]

            def make_title(name, method):
                out = ""
                if name.endswith('.tab'):
                    out += name.split('.')[0].split('_')[0].upper()
                elif 'sized' in name:
                    out += name.split('.')[0].split('_')[0].upper() + ", samples=" + str(name.split('sized')[-1])
                else:
                    out += name.replace('model','syn').replace('WN','')
 
                if method == 'int':
                    out += ", interaction gain"
                elif method == 'hfcc':
                    out += ', HFCC'
                elif method == 'chisq':
                    out += ', chi square'
                return out


            #OUTPUT SUCPICIOUS RESULTS
            for type, aucss in zip(diffparts, aucs):
                if min(aucss) < 0.3:
                    print "WARNING", type, list(enumerate(aucss))

            #print "AUCSOUT", mod.name, method, " ".join([ str(b) + "%0.3f" % statc.mean(a) for b,a in sorted(zip(diffparts,aucs)) ])
            print "AUCSOUT", make_title(mod.name, method), " ".join([ "%0.3f" % statc.mean(a) for b,a in sorted(zip(diffparts,aucs)) ])


            fpgraphs_avg = [ yav(g) for g in fpgraphs ]

            def stdev(l):
                return max((statc.var(l))**0.5,0.01)

            #fpgraphs_avg = [ yav(g, fn=stdev) for g in fpgraphs ]

            res = dict(zip(diffparts, fpgraphs_avg))

            graphx = [ a[0] for a in fpgraphs_avg[0] ]

            tpn = mod.count(arity=marity)

            best = bestGraph(graphx, tpn)
            worst = worstGraph(graphx, tpn)

            res[0] = best
            res[100] = worst

            def handle0(l):
                return [ (a,b) for (a,b) in l if b > 0.0 ]

            res = dict( [ (a,handle0(b)) for a,b in res.items() ] )

            for a,b in res.items():
                #print "RES",a
                for c,d in b:
                    if c <= 0 or d <= 0:
                        print a,c,d

            #print res.keys()

            #distances = [ (a[0],a[1]-b[1]) for a,b in zip(*fpgraphs_avg) ]
            #print "PLUS", [ (a,b) for a,b in distances if b > 0 ]
            #print distances[:50] + distances[-50:]
            
            maxx = graphx[-1]

            styled = {}
            styled[0] = ('-','0.8')
            styled[100] = ('-','0.8')
            styled[(None, 1, min)] = ('-','k')
            styled[(mOrngData.separatedataset, 3, min)] = (':','k')
            styled[(mOrngData.separatedataset, 2, min)] = ('--','k')
            styled[(mOrngData.separatedataset, 2, statc.mean)] = ('--','y')
            styled[(mOrngData.separatedataset, 3, statc.mean)] = (':','y')
            styled[(mOrngData.separatedatasetCV, 3, min)] = (':','b')
            styled[(mOrngData.separatedatasetCV, 3, statc.mean)] = ('--','b')
            styled[(mOrngData.separatedatasetCV, 10, statc.mean)] = ('-','r')
            styled[(mOrngData.separatedatasetBootstrap, 100, statc.mean)] = ('-','r')
            styled[(mOrngData.separatedatasetBootstrap, 10, min)] = ('-','r')
            styled[(mOrngData.separatedatasetBootstrap, 20, min)] = ('--','r')
            styled[(mOrngData.separatedatasetBootstrap, 50, min)] = (':','r')
            styled[(mOrngData.separatedatasetBootstrap, 100, min)] = ('-','y')
            styled[(mOrngData.separatedatasetBootstrap, 500, min)] = ('--','y')


            if draw_plot:
                plot(res, comments = ["fpgraph", mod.name, method], \
                    yc="false positives", xc="selected best candidates", xlog=True, ylog=True, \
                    #descriptions = {1: "1 part", 3: "3 parts"}, \
                    xlimit=(1,maxx), ylimit=(1,maxx), styled=styled, title=make_title(mod.name, method))

def bestGraph(graphx, tp):
    def f(x):
        return max(x-tp,0)
    return sorted([ (a,f(a)) for a in graphx ] + [ (tp+1, 1) ])
    
def worstGraph(graphx, tp):
    all = graphx[-1]
    def f(x):
        return min(x, all-tp)

    return [ (a,f(a)) for a in graphx ]


import mGraph as mg
from mMisc import *

def plot(res, comments=None, legend="", xc="", yc="", ylimit=None, xlimit=None, xlog=False, ylog=False, fname='out.pn', title='', descriptions={}, styled=None):

    def commentsToTitle(comments):
        return ", ".join([ str(a) for a in comments ])

    def commentsToFilename(comments):
        on = "_".join([ str(a) for a in comments ])
        #return on.replace("_","i").replace("-","i").replace(".","i")
        return on

    import matplotlib

    fig = mg.Figure(figsize=(5.0,4.0), dpi=150, subplotpars=matplotlib.figure.SubplotParams(left=None, bottom=0.17, right=None, top=None, wspace=None, hspace=None))
    #minx = min( flatten(res) )
    #maxx = max( flatten(res) )

    ax = fig.add_subplot(1,1,1)

    allparts = sorted(unique(res.keys()), reverse=True)
    #print "plot, allparts", allparts

    if xlog:
        ax.set_xscale('log')

    if ylog:
        ax.set_yscale('log')

    for a in allparts:

        curparts = res[a]
        description = descriptions.get(a, None)

        if a in styled:
            ax.plot(nth(curparts,0), nth(curparts,1), color=styled[a][1], ls=styled[a][0])
        else:
            ax.plot(nth(curparts,0), nth(curparts,1))
        #ax.errorbar(nth(curparts,0), nth(nth(curparts,1),0), yerr=nth(nth(curparts,1),1), fmt=None ,ecolor=color )
        #ax.errorbar(nth(curparts,0), nth(nth(curparts,1),0), yerr=nth(nth(curparts,1),1), fmt=None)
 
        if a == 0:
            ax.text(curparts[0][0]*1.18, curparts[0][1]*1.5, "best",  ha='left', va='bottom', rotation=90, color=styled[a][1])

        if a == 100:
            import math
            ax.text(curparts[0][0]*1.5, curparts[0][1]*2, "worst",  ha='left', va='bottom', rotation=180/math.pi*math.atan(5.1/6), color=styled[a][1])

        if description:
            ax.text(nth(curparts,0)[len(curparts)/2], nth(curparts,1)[len(curparts)/2], description, ha='right')

    ax.set_xlabel(xc)
    ax.set_ylabel(yc)

    if ylimit and xlimit:
        ax.axis([xlimit[0], xlimit[1], ylimit[0], ylimit[1]])

    if comments and not title:
        title = commentsToTitle(comments)

    if comments:
        fname = commentsToFilename(comments) + '.pdf'
        #fname = commentsToFilename(comments) + '.png'

    fig.text(0.5, 0.95, title, size='large', ha='center', va='center')
    #mg.printFigure(fig, fname, dpi=150)
    #mg.printFigure(fig, fname, dpi=80)
    mg.printFigure(fig, fname, dpi=120)

if __name__ == '__main__':
    
    import sys

    manual = """
python RUN.py FULL      - the whole analysis
python RUN.py FIRST     - only the first repetition
python RUN.py MODEL1    - all reperitions for smaller synthetic models
python RUN.py BOOTSTRAP - experiments with different numbers of bootstrap 
                          repetitions joined by minimum function
python RUN.py BIG       - experiments with different data sizes
"""

    try:
        command = sys.argv[1]
    except:
        print manual
        sys.exit(0)

    if command == "FULL":
        t2(range(100), synthetic_data(), draw_plot=True)
        t2(range(50), real_data(), draw_plot=True)
    elif command == "FIRST":
        t2(range(1), synthetic_data(), draw_plot=True)
        t2(range(1), real_data(), draw_plot=True)
    elif command == "MODEL1":
        t2(range(5), synthetic_data(True), draw_plot=True)
    elif command == "BIG":
        t2(range(50), sized_data(), methods=[ 'int' ], diffparts=diffpartscv, draw_plot=True)
    elif command == "BOOTSTRAP":
        t2(range(100), synthetic_data(), methods=[ 'int' ], diffparts=diffpartsbootstrapb, draw_plot=True)
        t2(range(50), real_data(), methods=[ 'int' ], diffparts=diffpartsbootstrapb, draw_plot=True)
    else:
        print manual
