# Supplementary material for: Does replication groups scoring reduce false positive rate in SNP interaction discovery?
Source: BMC Genomics. 2010 Jan 22;11:58. doi: 10.1186/1471-2164-11-58 (PMC2823693; doi:10.1186/1471-2164-11-58)
Supplement: Additional file 4 — Source code and data sets. Source code and data sets needed to replicate the experiments. [file 1471-2164-11-58-S4.ZIP › add4/README.txt]

Source code and data sets as a supplement to
"Does replication groups scoring reduce false positive rate in
SNP interaction discovery?"

CONTENTS

- experimental data are located in splittingvswhole/,
- scripts for the generation of synthetic data sets are in snpgen/,
- python interface to HFCC resides in hfcc/,
- faster interaction gain calculation is provided by mOrngInteract.py and intgain_install.
- the actual experimental run in is RUN.py.

INSTALLATION

A 32-bit i386 Linux system is needed to perform the analyzes.

Before running them, you will need to:
1. Install Orange beta (the scripting interface is sufficient).
2. Put HFCC binary to the correct place.
3. Install a Python module for faster computation of interaction gain.
4. Install python-matplotlib

Step by step instructions for performing each of the three steps follow. 
The whole procedure was tested on Ubuntu 9.04. 

1. Installation of Orange beta (note that it is enough to install just the scripting interface)

Described at http://www.ailab.si/svn/orange/trunk/orange/INSTALL.linux.txt

2. HFCC binary

Download HFCC binaries from http://www.neocodex.com/en/hfcc.0.5.zip and put
hfcc5 file from the archive into the hfcc/ subfolder of this supplement.

3. Python module for faster computation of interaction gains

Go to intgain_install/ subfolder of this supplement and run
sudo python setup.py install

3. Install python-matplotlib

On Ubuntu use "sudo apt-get install python-matplotlib".


OBTAINED REPORTED RESULTS

To run the experiments, run the RUN.py python script. As the calculation of 
all results takes a very long time (a few weeks), we provided options to 
calculate only a part of the results:
- "python RUN.py MODEL1" produces results of first 10 repetitions for the 
  smaller synthetic models (takes about 5 minutes)
- "python RUN.py FIRST" produces results of the first repetitions for all 
  reported data sets (about 4 hours).
- "python RUN.py FULL" produces results reported in the "Additional file 1".
- "python RUN.py BOOTSTRAP" produces results reported in the "Additional file 2".
  Warning: this analysis takes a very long time. Originally it was performed on
  a cluster with 64 processors.
- "python RUN.py BIG" produces results reported in the "Additional file 3".

Expected running times are reported for a computer with Intel Core 2 2.4GHz processor 
and 2 GB of RAM.

The script generates performance graphs in .pdf format.
